# Supplementary material for: Knowledge, attitude and practice (KAP) survey of canine rabies in Khyber Pakhtunkhwa and Punjab Province of Pakistan
Source: BMC Public Health. 2020 Aug 26;20:1293. doi: 10.1186/s12889-020-09388-9 (PMC7448460; doi:10.1186/s12889-020-09388-9)
Supplement: Supplementary file 2 — Additional file 2. Datasheet. The excel datasheet used in this study. [file 12889_2020_9388_MOESM2_ESM.csv]

Area	Education	Age	Gender	Background	Domestication	PetVaccination	DogBite	Death	DogSpread	Transmission	Preventable	Campaign	SelfVaccination	PreVaccination	PostVaccination	Signs	Rabid	Doctor	Facilities	Affected	Affordable	Prefer
Rajan Pur	F	1	1	2	2	2	1	1	1	2	1	2	2	1	1	2	2	1	1	2	1	1
Rajan Pur	F	1	2	1	1	2	1	1	1	1	1	2	2	2	1	1	1	2	2	2	2	1
Rajan Pur	F	1	2	2	2	2	1	2	2	1	1	2	2	2	1	2	1	2	2	2	1	1
Rajan Pur	F	1	2	2	2	2	1	2	2	1	1	2	2	2	1	1	1	2	2	2	2	1
Rajan Pur	F	1	2	2	2	2	1	1	2	1	1	2	2	2	1	1	1	2	2	2	2	1
Rajan Pur	F	1	2	2	2	2	1	1	1	2	1	2	2	2	1	2	1	2	1	2	2	1
Rajan Pur	F	1	2	1	1	2	1	1	1	1	1	2	2	2	1	1	1	2	2	2	2	1
Rajan Pur	F	1	2	1	2	2	1	1	1	2	1	2	2	1	2	1	1	2	2	2	1	1
Rajan Pur	F	1	2	1	2	2	1	1	1	2	1	2	2	2	1	1	1	2	2	2	2	1
Rajan Pur	F	1	2	1	2	2	1	1	1	2	2	2	2	1	1	1	2	2	2	2	2	1
Rajan Pur	F	1	2	2	2	2	1	1	1	2	1	2	2	2	1	1	1	2	2	2	2	1
Rajan Pur	F	1	2	1	1	2	1	1	1	1	1	2	2	2	1	1	1	1	2	2	2	1
Rajan Pur	F	1	2	2	1	2	1	1	1	2	1	2	2	2	1	1	1	2	2	1	2	2
Rajan Pur	F	1	2	1	1	2	1	1	1	1	1	2	2	2	1	1	1	2	2	2	1	1
Rajan Pur	F	1	2	1	2	2	1	1	1	2	1	2	2	2	1	2	1	2	2	2	2	1
Rajan Pur	F	1	2	1	2	2	1	1	2	2	1	2	2	2	1	2	1	2	2	2	1	1
Rajan Pur	F	1	2	1	1	2	1	1	1	2	1	2	2	2	2	1	1	2	2	2	2	1
Rajan Pur	F	1	2	2	2	2	1	1	2	2	1	2	2	2	1	2	1	2	2	2	2	1
Rajan Pur	F	1	2	2	1	2	1	2	1	2	1	2	2	2	1	1	2	2	2	2	2	2
Rajan Pur	F	1	2	2	2	2	1	2	2	2	1	2	2	2	1	1	1	2	2	2	2	1
Rajan Pur	F	1	2	2	2	2	1	2	1	2	1	2	2	2	1	2	1	2	2	2	2	1
Rajan Pur	F	1	2	1	1	2	1	2	1	2	1	1	2	2	1	1	1	2	2	2	2	1
Rajan Pur	F	1	2	2	2	2	1	2	1	2	2	1	1	1	2	2	2	1	1	2	2	1
Rajan Pur	F	1	2	2	1	2	1	2	1	2	1	1	2	2	1	1	1	2	2	2	2	1
Rajan Pur	F	1	2	2	2	2	1	2	1	2	1	2	2	2	1	1	1	2	2	2	2	1
Rajan Pur	F	1	2	2	2	2	1	2	1	2	1	2	2	2	1	1	1	1	2	2	2	1
Rajan Pur	F	1	2	2	1	2	1	1	2	2	1	2	2	2	1	1	1	2	2	2	2	2
Rajan Pur	F	1	2	1	1	2	1	1	2	2	1	2	2	2	1	1	1	2	1	2	2	1
Rajan Pur	F	1	2	2	1	2	1	1	1	2	1	2	2	2	2	2	1	1	2	2	2	1
Rajan Pur	F	1	2	2	2	2	1	1	1	2	1	2	2	2	2	1	1	2	2	2	2	1
Rajan Pur	F	1	2	2	1	2	1	1	2	2	1	2	2	2	1	1	1	2	2	2	2	1
Rajan Pur	F	1	2	2	2	2	1	1	1	2	1	2	2	2	1	1	1	2	2	2	2	1
Rajan Pur	F	1	2	2	2	2	1	1	1	2	1	2	2	2	2	2	1	2	2	2	2	1
Rajan Pur	F	1	2	2	2	2	1	1	1	1	1	2	2	2	1	1	1	2	2	2	2	1
Rajan Pur	F	1	2	2	1	2	1	1	1	2	1	2	2	2	2	1	1	2	1	1	1	2
Rajan Pur	F	1	2	1	2	2	1	1	1	2	1	2	2	2	1	1	1	2	2	2	2	1
Rajan Pur	F	1	2	2	2	2	1	2	1	2	1	2	2	2	1	2	1	2	2	2	2	1
Rajan Pur	F	1	2	2	2	2	1	1	1	2	1	2	2	2	1	2	2	2	2	2	2	1
Rajan Pur	F	1	2	2	2	2	1	2	1	2	1	2	2	2	1	2	1	2	2	2	2	1
Rajan Pur	F	1	2	2	2	2	1	1	2	1	1	2	2	2	1	1	1	1	1	2	2	1
Rajan Pur	F	1	2	2	2	2	1	1	1	2	1	2	2	2	1	1	1	2	2	2	2	1
Rajan Pur	F	1	2	2	2	2	1	1	1	1	1	2	2	2	1	1	2	2	2	2	1	1
Rajan Pur	F	1	2	2	2	2	1	1	1	2	1	2	2	2	1	1	1	2	2	2	2	1
Rajan Pur	F	1	2	2	2	2	1	1	1	2	2	2	2	1	2	1	2	2	2	2	1	1
Rajan Pur	F	1	2	2	1	2	1	1	1	2	1	2	2	2	1	1	1	2	2	2	2	1
Rajan Pur	F	1	2	2	2	2	1	1	1	2	1	2	2	2	1	1	1	2	2	2	2	1
Rajan Pur	F	1	2	2	2	2	1	1	1	1	1	2	2	2	1	1	1	2	2	2	2	1
Rajan Pur	F	1	2	2	2	2	1	1	1	1	1	2	2	2	1	1	1	2	2	2	2	1
Rajan Pur	F	1	2	2	2	2	1	1	1	2	1	2	2	2	1	2	1	2	2	2	2	1
Rajan Pur	F	1	2	2	2	2	1	1	1	2	1	2	2	1	1	1	1	1	2	2	2	1
Rajan Pur	F	1	2	1	2	2	1	2	1	2	1	2	2	2	1	2	1	2	2	2	2	1
Rajan Pur	F	1	2	2	2	2	1	2	1	2	1	2	2	2	1	1	1	2	2	2	2	1
Rajan Pur	F	1	2	2	2	2	1	2	1	2	1	2	2	2	1	1	1	2	2	2	2	1
Rajan Pur	F	1	2	2	2	2	1	2	1	2	1	2	2	1	1	1	1	2	1	2	2	1
Rajan Pur	F	1	2	2	2	2	1	2	1	2	1	2	2	1	1	2	1	2	2	1	1	2
Rajan Pur	F	1	2	1	2	2	1	2	1	2	1	2	2	2	1	1	1	2	2	2	1	2
Rajan Pur	F	1	2	2	2	2	1	2	1	2	1	2	2	2	1	2	1	2	1	1	2	2
Rajan Pur	F	1	2	2	2	2	1	2	1	2	1	2	2	2	1	2	1	2	1	1	2	2
Rajan Pur	F	1	2	2	1	2	1	2	1	2	1	2	2	2	1	2	1	2	1	1	2	2
Rajan Pur	F	1	2	1	2	2	1	2	1	2	1	2	2	2	1	1	1	1	1	1	1	1
Rajan Pur	F	1	2	2	1	2	1	2	1	2	1	2	2	2	1	1	1	2	2	1	2	1
Rajan Pur	F	1	2	1	2	2	1	2	1	2	1	2	2	2	1	2	1	2	2	2	1	1
Rajan Pur	F	1	2	2	2	2	1	2	1	2	2	2	2	1	2	2	1	2	2	1	1	2
Rajan Pur	F	1	2	2	2	2	1	2	1	2	1	2	2	2	1	2	1	2	1	1	1	1
Rajan Pur	F	1	2	2	1	2	1	2	1	2	1	2	2	2	1	1	1	2	1	1	1	1
Rajan Pur	F	1	2	2	1	2	1	2	1	2	1	2	2	2	1	2	1	2	1	1	1	1
Rajan Pur	F	1	2	2	1	2	1	2	1	2	1	2	2	2	1	2	1	2	1	1	1	1
Rajan Pur	F	1	2	2	2	2	1	1	1	1	1	2	2	1	1	1	1	2	1	1	1	1
Rajan Pur	F	1	2	2	2	2	1	2	1	2	1	2	2	2	1	1	1	1	1	1	1	1
Rajan Pur	F	1	2	1	2	2	1	1	1	2	1	2	2	2	1	1	1	2	1	2	2	1
Rajan Pur	F	1	2	1	2	2	1	1	1	2	1	2	2	2	1	2	1	2	2	2	2	1
Rajan Pur	F	1	2	2	2	2	1	1	1	1	1	2	2	2	1	2	1	2	1	1	2	1
Rajan Pur	F	1	2	2	2	2	1	1	1	1	1	2	2	2	1	2	1	2	1	2	1	1
Rajan Pur	F	1	2	2	1	2	1	1	1	1	1	2	2	2	1	2	1	2	1	1	1	1
Rajan Pur	F	1	2	2	1	2	1	1	1	2	1	2	2	2	1	2	1	2	1	1	1	1
Rajan Pur	F	1	2	1	2	2	1	2	1	2	1	2	2	2	1	2	1	2	1	1	2	1
Rajan Pur	F	1	2	1	2	2	1	1	1	2	1	2	2	2	1	2	1	2	1	1	1	1
Rajan Pur	F	1	2	1	1	2	1	1	1	2	1	2	2	1	1	1	1	2	2	2	1	1
Rajan Pur	F	1	2	1	1	2	1	1	1	2	1	2	2	1	1	1	1	2	1	1	1	2
Rajan Pur	F	1	2	2	2	2	1	1	1	2	1	2	2	1	1	1	2	1	2	1	2	1
Rajan Pur	F	1	2	2	2	2	1	1	1	1	1	2	2	1	1	1	1	2	1	2	2	1
Rajan Pur	F	1	2	1	1	1	1	1	1	2	1	2	2	1	1	2	1	2	2	2	1	1
Rajan Pur	F	1	2	2	2	2	1	1	1	2	1	2	2	1	1	1	1	2	1	2	1	1
Rajan Pur	F	1	2	1	1	2	1	1	1	1	1	2	2	1	1	1	1	2	1	2	1	1
Rajan Pur	F	1	2	2	2	2	1	1	1	2	1	2	2	1	1	2	2	2	2	1	2	1
Rajan Pur	F	1	2	1	1	2	1	1	1	2	1	2	2	1	1	1	1	2	1	2	1	2
Rajan Pur	F	1	2	1	2	2	1	1	1	2	1	2	2	2	1	2	1	2	2	1	2	1
Rajan Pur	F	1	2	1	2	2	1	1	1	2	1	2	2	1	2	2	1	2	2	2	2	1
Rajan Pur	F	1	2	2	2	2	1	1	1	2	1	2	2	2	1	2	1	2	1	2	1	1
Rajan Pur	F	1	2	1	1	2	1	1	1	2	1	2	2	1	2	1	1	2	2	2	2	1
Rajan Pur	F	1	2	1	1	2	1	1	1	2	1	2	2	1	2	1	1	2	2	2	2	1
Rajan Pur	F	1	2	1	2	2	1	1	1	2	2	2	2	1	2	2	1	1	1	1	1	1
Rajan Pur	F	1	2	1	2	2	1	1	1	2	1	2	2	1	1	2	1	2	1	2	2	1
Rajan Pur	F	1	2	1	2	2	1	1	1	2	1	2	2	1	1	2	1	2	1	2	2	1
Rajan Pur	F	1	2	2	2	2	1	1	1	2	1	2	2	2	1	1	1	2	1	2	2	2
Rajan Pur	F	1	2	2	2	2	1	1	1	2	1	2	2	2	1	1	1	2	2	2	2	1
Rajan Pur	F	1	2	2	2	2	1	1	1	2	1	2	2	2	1	1	1	2	2	2	2	1
Rajan Pur	F	1	2	2	2	2	1	2	1	2	1	2	2	1	1	1	1	2	2	1	2	1
Rajan Pur	F	1	2	2	2	2	1	2	2	2	1	2	2	1	1	2	1	2	1	2	2	2
Rajan Pur	F	1	2	1	2	2	1	1	1	2	1	2	2	2	1	2	1	2	1	1	1	1
Rajan Pur	F	1	2	1	2	2	1	1	1	2	1	2	2	1	1	1	1	2	1	1	1	1
Rajan Pur	F	1	2	2	1	2	1	1	1	2	1	2	2	2	1	1	1	2	1	1	1	1
Rajan Pur	F	1	2	2	2	2	1	1	1	2	1	2	2	2	1	1	1	2	2	2	2	1
Rajan Pur	B	1	2	2	1	2	1	1	1	2	1	2	2	2	1	2	1	2	2	2	1	1
Rajan Pur	F	1	2	2	1	2	1	1	1	2	1	2	2	2	1	1	1	2	1	2	2	1
Rajan Pur	F	1	2	2	2	2	1	1	1	2	1	2	2	2	1	2	1	2	1	2	2	1
Rajan Pur	F	1	2	2	2	2	1	1	1	2	1	2	2	2	1	2	1	2	1	2	2	2
Rajan Pur	B	1	2	2	2	2	1	1	1	1	2	2	1	1	1	2	2	2	2	1	2	1
Rajan Pur	B	1	2	1	1	2	1	1	1	2	1	2	2	2	2	2	2	1	1	1	1	1
Rajan Pur	B	1	2	1	2	1	1	1	1	1	2	2	2	2	1	1	2	1	1	1	1	1
Rajan Pur	B	1	2	1	2	2	1	1	1	1	2	2	1	2	2	2	2	1	1	2	1	2
Rajan Pur	B	1	2	1	2	2	1	1	1	1	2	1	2	2	2	2	1	1	2	1	1	1
Rajan Pur	B	1	2	1	2	1	1	1	1	1	1	2	2	2	2	2	2	2	2	1	1	1
Rajan Pur	B	1	2	1	2	2	1	1	1	1	2	1	2	2	2	2	1	1	2	2	2	1
Rajan Pur	B	1	2	2	2	2	1	1	1	2	1	2	2	2	2	1	1	2	1	2	1	2
Rajan Pur	B	1	2	2	2	2	1	1	1	1	1	2	2	2	2	2	1	2	2	2	2	2
Rajan Pur	B	1	2	2	2	2	1	1	1	1	2	2	2	2	2	2	1	2	2	2	1	2
Rajan Pur	B	1	2	2	2	2	1	1	1	1	1	2	2	2	2	2	1	2	2	2	1	2
Rajan Pur	B	1	2	2	2	2	1	1	1	2	2	1	1	1	1	1	1	2	1	1	1	1
Rajan Pur	B	1	2	2	1	2	1	1	1	1	1	2	2	2	2	2	1	2	2	2	1	1
Rajan Pur	B	1	2	2	2	2	1	1	1	1	1	2	2	2	2	2	2	2	2	1	1	1
Rajan Pur	B	1	2	2	1	2	1	1	1	1	1	2	2	2	2	1	1	2	1	2	1	1
Rajan Pur	B	1	2	1	1	1	1	1	1	1	2	1	2	2	2	2	1	1	2	2	2	2
Rajan Pur	B	1	2	2	1	2	1	1	1	1	1	2	2	2	1	1	1	2	1	2	2	1
Rajan Pur	M	1	1	2	1	2	1	2	1	1	1	1	2	2	1	1	2	1	2	2	2	1
Rajan Pur	A	1	1	1	1	2	1	1	1	1	2	2	2	1	1	2	2	1	1	2	2	1
Rajan Pur	A	1	1	2	2	1	1	2	1	2	1	2	1	1	1	1	1	1	1	1	1	1
Rajan Pur	M	1	1	1	1	2	1	1	1	1	1	2	2	1	1	2	1	1	1	1	2	2
Rajan Pur	A	1	1	2	1	2	1	1	1	2	2	2	2	1	1	1	1	2	2	2	2	1
Rajan Pur	F	1	1	1	2	2	1	1	1	1	1	2	2	1	1	1	1	2	2	2	2	1
Rajan Pur	F	1	1	1	2	2	1	1	1	1	2	1	1	1	1	1	1	1	2	2	2	2
Rajan Pur	F	1	1	1	2	1	1	1	1	1	2	2	1	1	1	1	2	2	2	2	2	2
Rajan Pur	F	1	1	2	2	2	1	1	1	2	1	2	2	1	1	2	2	1	2	2	2	1
Rajan Pur	F	1	1	2	2	2	1	1	1	2	1	2	2	2	2	2	1	1	2	2	2	1
Rajan Pur	F	1	1	1	1	1	1	1	1	1	1	1	2	2	1	2	1	1	2	2	2	1
Rajan Pur	F	1	1	2	2	2	1	1	1	2	2	2	1	2	2	1	2	2	2	1	1	1
Rajan Pur	F	1	1	2	1	2	1	1	1	1	1	1	2	1	1	1	1	2	1	1	1	1
Rajan Pur	F	1	1	2	1	1	1	2	1	1	2	2	2	1	2	1	2	1	2	1	2	1
Rajan Pur	F	1	1	1	1	2	1	1	1	1	1	2	2	1	1	1	1	2	2	2	2	1
Rajan Pur	F	1	1	1	1	1	1	1	2	1	2	1	1	2	1	1	1	1	2	2	1	1
Rajan Pur	F	1	1	2	1	2	1	1	1	2	2	2	1	2	2	1	1	2	2	2	2	1
Rajan Pur	F	1	1	2	2	2	1	1	1	2	1	2	2	1	1	2	2	2	2	2	2	1
Rajan Pur	F	1	1	2	2	2	1	1	1	2	1	2	2	1	1	2	1	1	2	2	1	1
Rajan Pur	F	1	1	1	2	2	1	1	1	1	1	2	2	1	1	2	1	2	1	2	1	1
Rajan Pur	F	1	1	1	1	2	1	1	1	1	1	1	1	1	1	1	1	1	1	2	1	1
Rajan Pur	F	1	1	1	2	2	1	1	1	2	2	1	1	1	1	1	1	1	2	2	1	1
Rajan Pur	F	1	1	1	2	2	1	1	1	1	2	1	1	2	2	2	2	2	2	2	2	1
Rajan Pur	F	1	1	1	1	2	1	1	1	1	1	2	2	2	1	2	1	1	2	1	2	1
Rajan Pur	F	1	2	1	2	2	1	1	1	2	1	2	2	1	1	2	2	2	2	2	1	1
Rajan Pur	F	1	1	2	2	2	1	1	1	2	1	1	1	1	1	2	1	2	2	2	1	1
Rajan Pur	F	1	1	1	2	2	1	1	1	2	1	2	2	1	1	1	1	1	1	2	1	1
Rajan Pur	F	1	1	2	1	1	1	1	1	2	1	2	2	1	1	1	1	1	2	2	1	1
Rajan Pur	F	1	1	2	1	2	1	1	1	2	1	2	2	1	1	1	1	1	2	2	1	1
Rajan Pur	F	1	1	2	1	2	1	1	1	2	1	2	2	1	1	1	2	2	1	1	1	1
Rajan Pur	F	1	1	1	1	2	1	1	1	1	2	2	1	1	2	2	2	2	2	2	1	1
Rajan Pur	F	1	1	1	2	2	1	1	1	2	2	2	2	1	1	1	1	1	2	1	2	1
Rajan Pur	F	1	1	1	1	2	1	1	1	1	2	1	2	2	1	2	2	2	2	2	2	1
Rajan Pur	F	1	1	1	1	2	1	1	1	2	1	2	2	1	1	2	1	2	2	2	2	1
Rajan Pur	F	1	1	2	2	2	1	1	1	1	2	2	2	1	2	2	1	2	2	1	2	1
Rajan Pur	F	1	1	2	1	2	1	2	1	1	2	2	2	1	2	1	1	2	2	2	1	1
Rajan Pur	F	1	1	1	2	2	1	1	1	1	1	2	1	1	2	2	1	1	2	1	1	1
Rajan Pur	F	1	1	1	2	2	1	1	1	1	1	2	2	1	2	1	2	1	1	2	1	2
Rajan Pur	F	1	1	2	1	2	1	1	1	2	1	2	1	1	1	1	2	2	2	1	1	1
Rajan Pur	F	1	1	1	1	1	1	1	1	2	1	2	2	1	1	1	2	2	1	2	2	1
Rajan Pur	F	1	1	1	1	2	1	1	1	2	1	2	2	2	1	1	1	1	2	1	2	1
Rajan Pur	F	1	1	2	1	2	1	2	1	2	2	2	2	1	2	2	2	2	2	2	2	1
Rajan Pur	F	1	1	1	1	2	1	1	1	2	2	2	2	2	2	2	2	2	2	2	2	1
Rajan Pur	F	1	1	1	1	2	1	1	1	1	1	2	2	1	2	1	2	1	1	1	2	1
Rajan Pur	F	1	1	1	2	2	1	1	1	1	2	1	2	2	1	2	2	2	2	2	2	1
Rajan Pur	F	1	1	1	1	1	1	1	1	2	1	2	2	1	1	1	2	2	2	2	2	1
Rajan Pur	F	1	1	1	1	2	1	1	1	1	1	2	2	1	1	1	1	2	1	1	2	1
Rajan Pur	F	1	1	2	1	2	1	1	1	1	1	2	2	1	2	2	1	2	2	2	1	1
Rajan Pur	F	1	1	2	2	2	1	1	1	2	1	2	2	2	1	2	1	2	2	2	2	1
Rajan Pur	F	1	1	2	2	2	1	1	1	2	1	2	2	2	2	1	1	2	2	1	1	1
Rajan Pur	F	1	1	1	1	2	1	1	1	2	1	1	2	1	1	1	1	1	1	1	2	1
Rajan Pur	F	1	1	1	1	2	1	2	1	1	1	2	2	1	1	2	1	1	2	2	2	1
Rajan Pur	F	1	1	1	2	1	1	1	1	1	2	1	1	2	2	1	2	2	2	2	2	1
Rajan Pur	F	1	1	1	1	2	1	1	1	2	1	2	2	2	1	1	1	1	1	2	2	1
Rajan Pur	F	1	1	1	1	2	1	1	1	2	1	1	1	1	1	1	1	2	2	2	1	1
Rajan Pur	F	1	1	2	2	1	1	1	1	1	2	2	1	1	2	2	2	1	2	1	2	1
Rajan Pur	F	1	1	2	2	2	1	1	1	1	1	2	2	1	1	2	2	2	2	1	2	1
Rajan Pur	F	1	1	2	2	2	1	1	1	1	1	2	2	1	1	1	2	2	2	2	1	1
Rajan Pur	F	1	1	2	2	2	1	1	1	2	2	2	2	1	2	1	2	2	2	2	2	1
Rajan Pur	F	1	1	2	2	2	1	1	1	1	1	2	2	2	1	1	1	2	2	2	2	1
Rajan Pur	F	1	1	2	2	2	1	1	1	1	1	2	2	1	1	1	2	2	2	2	2	1
Rajan Pur	F	1	1	1	1	1	1	1	2	2	1	2	2	1	1	2	2	1	2	2	2	1
Rajan Pur	F	1	1	1	1	2	1	1	1	1	2	2	2	2	2	1	1	2	1	2	2	1
Rajan Pur	F	1	1	1	1	2	1	1	1	1	2	2	2	2	1	2	1	1	2	2	2	1
Rajan Pur	F	1	1	1	1	2	1	1	2	2	2	2	1	1	1	2	2	2	2	2	2	1
Rajan Pur	F	1	1	1	1	2	1	1	1	2	2	2	2	1	1	2	1	2	2	2	1	1
Rajan Pur	F	1	1	1	1	2	1	1	1	2	2	2	2	1	1	2	1	2	2	1	1	1
Rajan Pur	F	1	1	2	1	2	1	1	1	1	1	2	2	1	1	2	1	2	2	2	1	1
Rajan Pur	F	1	1	2	2	2	1	1	1	1	1	2	2	1	2	2	2	2	2	2	1	1
Rajan Pur	F	1	1	2	2	2	1	1	1	1	1	2	2	1	1	2	1	2	2	2	2	1
Rajan Pur	F	1	1	2	2	2	1	1	1	1	1	2	2	1	1	1	1	2	2	2	1	1
Rajan Pur	F	1	1	1	1	2	1	1	1	2	1	2	2	1	2	1	1	2	1	2	1	1
Rajan Pur	F	1	1	1	1	2	1	1	1	2	1	2	2	1	1	2	2	2	2	2	2	1
Rajan Pur	F	1	1	1	1	2	1	1	1	2	1	2	2	1	1	1	1	2	2	2	2	1
Rajan Pur	F	1	1	2	1	2	1	1	1	1	1	2	2	1	1	1	2	2	2	2	2	1
Rajan Pur	F	1	1	2	1	2	1	1	1	2	2	2	2	2	1	1	2	1	1	2	2	1
Rajan Pur	F	1	1	2	2	2	1	1	1	1	1	2	2	1	1	2	1	2	2	2	2	1
Rajan Pur	F	1	1	1	1	2	1	1	1	2	1	2	2	1	1	2	1	1	2	2	2	1
Rajan Pur	F	1	1	1	1	2	1	1	1	1	1	2	2	1	1	1	2	2	1	2	1	1
Rajan Pur	F	1	1	1	1	2	1	1	1	1	1	2	2	1	1	1	1	2	2	2	2	1
Rajan Pur	F	1	1	1	1	2	1	1	1	2	1	2	2	1	1	2	2	2	2	2	2	1
Rajan Pur	F	1	1	1	1	2	1	1	1	2	1	2	2	1	1	2	1	1	2	2	1	1
Rajan Pur	F	1	1	1	1	2	1	1	1	2	1	2	2	1	2	2	2	1	2	2	1	1
Rajan Pur	F	1	1	2	2	2	1	1	1	1	1	1	2	1	1	2	1	2	1	2	1	1
Rajan Pur	F	1	1	2	1	2	1	2	1	1	1	2	2	1	1	2	1	2	1	2	1	1
Rajan Pur	F	1	1	1	1	1	1	1	1	1	2	2	2	2	1	2	2	2	2	2	2	1
Rajan Pur	F	1	1	2	2	2	1	1	1	1	1	1	2	2	1	1	2	2	2	2	2	2
Bhakar	A	1	1	1	1	2	1	1	1	1	1	2	1	2	1	2	2	2	1	1	2	2
Bhakar	A	1	1	1	1	2	1	2	1	1	2	1	2	1	2	1	2	1	2	1	2	1
Bhakar	A	1	1	1	1	1	1	1	1	1	1	1	1	2	1	1	1	1	1	2	1	1
Bhakar	A	1	1	1	1	2	1	2	1	2	1	2	2	2	2	1	1	1	2	2	2	1
Bhakar	A	1	1	1	1	2	1	1	1	1	1	1	1	2	2	2	1	1	1	2	1	1
Bhakar	A	1	1	1	1	1	1	1	1	1	2	1	1	2	1	1	2	1	1	1	2	1
Bhakar	A	1	1	1	1	2	1	2	1	1	1	2	2	1	1	1	2	1	1	1	2	1
Bhakar	A	1	1	1	1	2	1	1	1	1	2	1	1	1	1	1	2	2	2	1	1	1
Bhakar	A	1	1	1	1	2	1	2	1	2	1	1	2	2	2	1	2	1	1	1	2	2
Bhakar	A	1	1	1	1	2	1	1	1	2	2	2	1	1	2	2	1	2	1	1	1	2
Bhakar	A	1	1	1	1	2	1	1	1	1	2	2	1	2	2	1	1	1	2	1	2	1
Bhakar	A	1	1	1	1	2	1	2	1	2	2	1	1	1	2	1	2	2	1	1	2	1
Bhakar	A	1	1	1	1	2	1	2	1	2	2	2	1	2	1	2	1	2	2	1	2	1
Bhakar	A	1	1	1	1	2	1	1	2	1	1	2	1	2	1	2	1	2	1	2	1	2
Bhakar	A	1	1	1	1	2	1	1	1	1	1	1	1	1	1	1	1	2	2	2	1	1
Bhakar	A	1	1	1	1	2	1	1	1	1	1	1	1	1	1	1	1	2	2	2	1	1
Bhakar	A	1	1	1	2	2	1	2	1	1	1	1	1	1	1	1	1	2	2	2	1	1
Bhakar	A	1	1	1	1	2	1	1	1	2	1	2	2	2	2	1	1	1	2	2	2	2
Bhakar	A	1	1	1	2	2	1	1	1	1	2	1	1	1	1	1	1	1	2	2	1	1
Bhakar	A	1	1	1	2	2	1	2	1	1	1	1	1	1	1	1	1	2	2	2	1	1
Bhakar	A	1	1	1	1	2	1	2	1	1	1	2	2	1	2	1	1	2	2	2	1	1
Bhakar	A	1	1	1	2	2	1	1	1	1	1	2	2	1	1	2	1	1	2	2	2	1
Bhakar	A	1	1	1	1	2	1	2	1	2	2	2	1	2	2	2	1	1	1	1	1	1
Bhakar	A	1	1	1	2	2	1	1	1	1	1	2	1	1	1	2	1	1	2	2	1	1
Bhakar	A	1	1	1	1	2	1	2	1	1	1	2	2	2	2	2	2	1	1	2	1	1
Bhakar	A	1	2	2	1	2	1	1	2	1	2	2	1	1	2	2	1	2	1	2	1	2
Bhakar	A	1	1	1	1	2	1	2	2	1	2	1	2	1	1	2	2	1	1	2	2	1
Bhakar	A	1	1	1	1	2	1	1	1	2	2	1	1	2	1	1	1	2	1	2	1	2
Bhakar	A	1	1	1	1	2	1	1	2	1	1	2	1	2	1	2	1	1	2	1	2	1
Bhakar	A	1	1	1	1	1	1	2	1	1	2	2	1	1	1	2	1	1	2	2	1	1
Bhakar	A	1	1	1	1	2	1	1	1	1	1	1	2	1	1	2	1	2	2	1	2	1
Bhakar	C	1	1	1	1	1	1	2	1	1	2	1	2	1	1	2	1	1	2	1	2	1
Bhakar	C	1	1	1	1	2	1	2	1	1	2	1	2	1	1	2	1	2	2	2	1	1
Bhakar	C	1	1	1	1	2	1	1	1	1	2	1	2	2	2	1	2	2	1	2	2	1
Bhakar	C	1	1	1	1	2	1	2	1	1	2	1	1	1	2	1	1	1	2	1	1	1
Bhakar	C	1	1	1	1	2	1	1	1	1	1	2	2	2	1	1	2	1	1	2	1	1
Bhakar	C	1	1	1	1	2	1	2	1	1	1	2	1	2	2	1	1	1	1	1	1	1
Bhakar	C	1	1	1	1	2	1	1	2	1	2	2	2	1	2	1	2	1	2	1	2	1
Bhakar	C	1	1	1	1	2	1	1	1	1	1	2	2	2	1	1	2	1	1	2	1	1
Bhakar	C	1	1	1	1	2	1	2	1	1	1	2	2	2	1	2	1	2	1	2	1	1
Bhakar	C	1	1	1	1	2	1	1	1	1	1	2	2	2	1	1	2	1	2	2	1	1
Bhakar	C	1	1	2	1	2	1	2	1	1	1	2	2	2	1	1	2	2	2	2	1	1
Bhakar	C	1	1	1	1	1	1	1	1	1	1	2	2	2	2	2	2	2	2	2	1	1
Bhakar	C	1	1	1	1	1	1	2	1	1	1	2	1	2	1	2	2	1	2	2	1	1
Bhakar	C	1	1	1	1	2	1	1	1	1	1	2	2	2	1	2	2	2	2	2	1	1
Bhakar	C	1	1	1	1	1	1	2	1	1	1	2	2	2	1	1	2	2	2	2	1	1
Bhakar	C	1	1	1	1	2	1	1	1	2	1	2	2	2	1	1	2	1	1	1	1	1
Bhakar	C	1	1	1	1	2	1	1	1	1	1	2	2	2	1	2	2	2	2	2	1	1
Bhakar	C	1	1	1	1	1	1	1	1	1	1	2	2	2	1	2	2	1	2	2	1	1
Bhakar	C	1	1	1	1	2	1	2	1	1	1	2	2	2	1	1	2	2	1	2	2	1
Bhakar	C	1	1	1	1	1	1	1	1	1	1	2	1	1	2	1	2	2	2	1	1	2
Bhakar	C	1	1	1	1	1	1	1	1	1	1	1	1	2	2	2	1	2	2	1	1	2
Bhakar	C	1	1	1	1	1	1	2	1	1	1	1	1	2	2	2	1	2	2	1	1	2
Bhakar	C	1	1	1	1	1	1	1	1	1	1	1	1	2	2	2	1	2	2	1	1	2
Bhakar	C	1	1	1	1	1	1	2	1	1	1	2	2	1	1	2	1	2	2	1	1	2
Bhakar	C	1	1	1	1	1	1	1	1	1	1	2	2	2	1	1	1	2	2	2	1	1
Bhakar	C	1	1	1	1	1	1	1	1	1	1	2	2	2	2	2	1	2	2	1	1	2
Bhakar	C	1	1	1	1	1	1	2	1	1	1	2	2	2	2	2	1	2	2	1	1	2
Bhakar	C	1	1	1	1	1	1	1	1	1	1	2	2	1	1	2	2	1	2	2	1	2
Bhakar	C	1	1	1	1	1	1	2	1	1	1	2	1	2	1	2	2	2	1	2	2	1
Bhakar	C	1	1	1	2	1	1	1	2	1	2	1	1	2	1	1	2	1	1	2	1	1
Bhakar	C	1	1	1	1	1	1	1	2	1	1	1	1	1	1	1	2	1	1	1	2	1
Bhakar	C	1	1	1	1	1	1	2	2	1	2	1	1	1	1	1	1	1	1	2	2	1
Bhakar	C	1	1	1	1	1	1	1	2	1	1	2	1	1	1	1	1	1	1	1	1	1
Bhakar	C	1	1	1	1	1	1	2	1	1	1	2	1	1	1	2	2	2	2	2	1	2
Bhakar	C	1	1	1	1	1	1	1	1	1	2	1	1	1	2	2	1	2	1	1	1	2
Bhakar	C	1	1	1	1	1	1	2	1	1	2	2	1	1	1	2	2	1	1	2	1	2
Bhakar	C	1	1	1	1	2	1	2	2	1	1	2	1	2	1	2	1	1	2	1	1	2
Bhakar	C	1	1	1	1	2	1	1	1	1	1	2	1	2	2	1	2	2	1	2	1	1
Bhakar	C	1	1	1	1	1	1	2	1	1	2	2	1	2	1	1	2	1	2	2	1	2
Bhakar	C	1	1	1	1	1	1	2	1	1	2	2	2	1	1	2	2	1	1	2	2	2
Bhakar	C	1	1	1	1	1	1	1	1	1	1	1	1	1	2	2	2	2	1	1	2	2
Bhakar	C	1	1	1	1	1	1	2	1	1	1	1	2	2	1	1	1	1	1	1	1	1
Bhakar	C	1	1	1	1	1	1	2	1	1	1	1	1	1	1	2	2	2	1	1	1	2
Bhakar	C	1	1	1	1	1	1	1	1	2	1	1	2	1	1	2	1	1	2	2	1	2
Bhakar	C	1	1	1	1	2	1	2	1	1	1	2	2	2	2	2	2	2	2	2	1	2
Bhakar	C	1	1	1	1	2	1	1	1	1	1	2	2	2	2	2	1	2	2	2	1	2
Bhakar	C	1	1	1	1	2	1	1	2	1	2	1	2	1	2	1	2	1	2	1	2	1
Bhakar	C	1	1	1	1	2	1	2	2	1	1	2	2	1	1	2	2	1	2	2	1	2
Bhakar	C	1	1	1	1	2	1	1	2	1	2	2	1	2	1	2	2	1	1	2	1	2
Bhakar	C	1	1	1	1	2	1	1	2	1	2	1	1	2	1	2	1	2	1	2	1	1
Bhakar	C	1	1	2	1	2	1	2	1	1	2	1	1	2	2	1	2	1	2	1	1	1
Bhakar	C	1	1	1	1	1	1	1	2	1	1	2	2	2	1	1	1	1	2	1	1	2
Bhakar	C	1	1	1	1	1	1	2	1	1	1	1	2	2	2	2	1	2	2	1	1	2
Bhakar	C	1	1	1	1	1	1	2	1	1	1	2	2	2	1	1	1	2	1	2	1	2
Bhakar	C	1	1	1	1	1	1	2	1	1	2	2	1	2	1	2	1	1	2	2	1	2
Bhakar	C	1	1	1	1	1	1	2	1	1	1	2	1	2	2	1	2	2	2	1	1	2
Bhakar	C	1	1	1	1	1	1	1	2	2	2	2	2	1	2	2	1	1	2	2	1	1
Bhakar	C	1	1	1	1	1	1	1	2	2	2	1	2	1	1	1	2	1	1	1	2	2
Bhakar	C	1	1	1	1	1	1	1	1	1	2	1	1	2	2	1	1	1	2	1	1	2
Bhakar	C	1	1	1	1	2	1	1	2	1	2	1	1	1	2	1	1	1	2	1	1	1
Bhakar	C	1	1	1	1	2	1	2	2	1	2	1	1	1	2	1	1	1	2	2	1	1
Bhakar	C	1	1	1	1	2	1	1	1	2	1	2	1	2	1	2	1	1	1	2	1	1
Bhakar	C	1	1	1	1	1	1	2	2	1	1	1	2	1	2	1	1	2	2	1	2	1
Bhakar	C	1	1	1	1	2	1	1	1	2	2	2	1	2	1	2	1	2	1	2	1	1
Bhakar	A	1	1	1	1	2	1	1	1	1	1	2	2	2	2	2	1	1	2	2	1	1
Bhakar	A	1	1	1	1	2	1	2	1	1	1	1	2	2	2	2	2	1	1	2	2	1
Bhakar	A	1	1	1	1	2	1	2	1	1	2	2	2	2	1	2	1	1	2	2	2	2
Bhakar	C	1	1	1	1	2	1	2	1	1	1	2	2	2	2	2	1	2	1	2	1	1
Bhakar	C	1	1	1	1	2	1	1	1	1	1	2	2	2	2	2	1	2	1	2	1	1
Bhakar	C	1	1	1	1	2	1	2	1	1	1	2	2	2	2	2	1	2	1	2	1	1
Bhakar	A	1	1	1	1	2	1	1	1	1	1	2	2	2	2	2	1	2	1	2	1	1
Bhakar	A	1	1	1	1	2	1	1	1	1	1	2	2	2	2	2	1	2	1	2	1	1
Bhakar	A	1	1	1	1	2	1	2	1	1	1	2	2	2	2	2	1	2	1	2	1	1
Bhakar	A	1	1	1	1	2	1	1	1	1	1	2	2	2	2	2	1	2	1	2	1	1
Bhakar	A	1	1	1	1	2	1	2	1	1	1	2	2	2	2	2	1	2	1	2	1	1
Bhakar	A	1	1	1	1	2	1	1	1	1	1	2	2	2	2	2	1	2	1	2	1	1
Bhakar	A	1	1	1	1	2	1	2	1	1	2	2	2	2	2	2	2	2	1	2	1	1
Bhakar	A	1	1	1	1	1	1	2	2	1	1	2	2	1	1	2	1	1	2	1	2	1
Bhakar	C	1	1	1	1	2	1	1	1	1	1	2	2	2	2	2	2	2	2	2	1	2
Bhakar	C	1	1	1	1	1	1	2	1	1	2	1	2	1	1	1	2	2	2	2	1	2
Bhakar	C	1	1	1	1	2	1	1	1	1	2	2	2	2	2	1	1	1	1	1	2	2
Bhakar	C	1	1	1	1	2	1	2	1	1	2	2	2	2	2	1	1	1	1	1	2	2
Bhakar	C	1	1	1	1	2	1	1	1	2	2	1	2	1	2	1	2	1	2	1	2	1
Bhakar	F	1	1	1	1	2	1	1	1	1	1	2	2	1	2	2	2	2	2	2	1	1
Bhakar	C	1	1	1	1	2	1	2	2	1	1	1	2	2	2	1	2	1	2	1	1	1
Bhakar	C	1	1	1	1	1	1	2	1	1	1	1	2	2	1	2	2	1	2	2	1	2
Bhakar	C	1	1	1	1	2	1	1	1	2	1	1	2	1	2	1	1	2	1	2	1	2
Bhakar	C	1	1	1	1	1	1	2	1	1	2	2	2	1	1	1	1	1	1	1	2	2
Bhakar	C	1	1	1	1	1	1	1	1	2	2	2	1	1	2	1	1	2	2	1	1	2
Bhakar	C	1	1	1	1	1	1	2	1	2	1	1	2	2	1	1	1	1	2	2	2	2
Bhakar	C	1	1	1	1	1	1	2	2	2	2	2	1	2	2	1	2	2	2	2	2	2
Bhakar	C	1	1	1	1	1	1	2	2	2	2	2	1	1	1	1	1	1	2	2	2	2
Bhakar	C	1	1	1	1	1	1	2	2	2	2	1	1	1	2	2	2	1	1	2	2	2
Bhakar	C	1	1	1	1	1	1	1	2	2	2	2	1	1	1	2	2	2	1	2	2	2
Bhakar	C	1	1	1	1	1	1	1	2	1	1	1	1	2	2	1	1	1	2	1	2	1
Bhakar	C	1	1	1	1	1	1	1	2	2	2	1	2	1	2	1	2	1	2	1	2	1
Bhakar	C	1	1	1	1	1	1	2	1	1	2	2	2	2	2	2	1	2	2	2	1	2
Bhakar	C	1	1	1	1	1	1	1	1	2	1	2	1	1	1	2	1	1	2	1	2	1
Bhakar	C	1	1	1	1	2	1	1	2	1	1	2	1	2	1	2	1	2	1	2	1	2
Bhakar	C	1	1	1	1	2	1	2	1	2	2	1	2	1	1	2	2	1	2	1	1	2
Bhakar	C	1	1	1	1	2	1	1	1	1	1	1	2	1	2	2	2	1	1	1	1	1
Bhakar	C	1	1	1	1	1	1	2	1	1	1	2	1	2	1	2	1	2	1	2	1	2
Bhakar	C	1	1	1	1	2	1	1	2	1	1	1	2	2	2	2	2	1	1	1	1	1
Bhakar	C	1	1	1	1	1	1	2	1	2	1	1	1	1	1	1	2	2	2	1	1	1
Bhakar	C	1	1	1	1	1	1	2	1	2	1	1	2	2	2	2	1	2	1	1	1	1
Bhakar	C	1	1	1	1	2	1	2	1	2	1	1	2	2	1	1	2	1	2	1	2	1
Bhakar	C	1	1	1	2	1	1	1	2	1	2	1	2	1	1	2	1	1	1	2	2	1
Bhakar	C	1	1	1	1	2	1	2	1	1	1	2	2	2	1	1	2	2	2	1	1	1
Khushab	F	1	1	1	1	1	1	1	1	1	1	2	2	1	1	2	1	1	2	2	2	1
Khushab	F	1	1	1	1	1	1	1	1	1	1	2	2	1	1	2	1	1	1	2	1	1
Khushab	F	1	1	1	1	2	1	1	1	2	2	2	2	1	1	1	1	1	2	2	2	1
Khushab	F	1	1	1	1	1	1	1	1	2	1	2	2	1	2	2	1	1	2	2	2	1
Khushab	F	1	1	1	2	2	1	1	1	2	2	2	2	1	2	2	1	2	2	2	2	1
Khushab	F	1	1	1	1	2	1	2	1	2	1	2	2	2	1	1	1	1	1	2	1	1
Khushab	F	1	1	1	2	2	1	1	1	2	2	2	2	2	1	2	1	1	1	2	2	1
Khushab	F	1	1	1	1	2	1	2	2	1	2	2	2	2	1	2	2	1	2	2	1	1
Khushab	F	1	1	1	1	2	1	1	1	1	2	2	2	1	2	1	1	1	2	2	1	1
Khushab	F	1	1	1	1	2	1	1	1	2	1	2	2	1	1	1	1	1	2	2	1	1
Khushab	F	1	1	1	1	1	1	2	2	2	1	2	2	2	1	2	1	1	1	2	1	2
Khushab	F	1	1	1	1	1	1	2	2	1	2	2	2	2	1	2	1	1	2	2	2	1
Khushab	F	1	1	1	1	2	1	1	1	1	1	2	2	2	1	1	2	1	1	2	1	2
Khushab	F	1	1	1	1	2	1	1	1	1	1	2	2	2	1	1	1	1	1	2	1	2
Khushab	F	1	1	1	2	2	1	1	1	2	1	2	2	2	1	2	1	2	2	2	1	1
Khushab	F	1	1	1	2	2	1	1	1	1	2	2	2	1	1	2	1	1	2	2	1	1
Khushab	F	1	1	1	1	2	1	1	1	2	2	2	2	2	1	2	1	1	1	1	2	1
Khushab	F	1	1	1	2	2	1	1	1	2	2	2	2	1	2	2	1	1	1	2	2	1
Khushab	F	1	2	1	2	2	1	1	1	1	1	2	2	2	1	1	1	2	2	2	1	1
Khushab	F	1	2	1	2	2	1	1	1	1	1	2	2	2	1	1	2	2	2	2	1	1
Khushab	F	1	2	1	2	2	1	1	1	1	1	2	2	2	1	1	1	2	2	2	1	1
Khushab	F	1	2	1	1	2	1	1	1	1	1	2	2	2	1	1	1	1	2	2	2	1
Khushab	F	1	2	1	1	2	1	1	1	1	1	2	2	1	1	1	1	2	2	2	2	1
Khushab	F	1	2	1	1	2	1	1	1	1	1	2	2	1	1	1	1	2	2	2	1	1
Khushab	F	1	2	1	1	1	1	1	1	2	1	2	2	1	2	1	1	2	2	2	2	1
Khushab	F	1	2	1	1	2	1	1	1	1	1	2	2	2	1	1	1	1	2	2	2	1
Khushab	F	1	2	1	1	1	1	1	1	1	1	2	2	1	1	1	1	2	2	2	1	1
Khushab	F	1	2	1	1	1	1	1	1	1	1	2	2	2	1	2	1	2	2	2	2	1
Khushab	M	1	1	2	2	2	1	1	1	1	1	2	2	1	1	1	1	1	1	2	2	1
Khushab	F	1	1	1	1	1	1	1	1	1	1	2	2	1	1	2	1	1	1	1	2	1
Khushab	F	1	1	1	1	1	1	1	2	2	1	2	2	2	1	2	1	1	1	2	1	2
Khushab	F	1	1	1	2	2	1	1	1	1	1	2	2	2	1	1	1	1	1	2	2	1
Khushab	F	1	1	1	1	2	1	1	1	2	1	2	2	1	1	1	1	1	1	1	1	1
Khushab	F	1	1	1	1	2	1	1	1	1	1	2	2	1	2	2	1	1	2	2	1	1
Khushab	F	1	2	1	1	2	1	1	1	1	1	2	2	2	1	1	1	2	2	2	2	1
Khushab	F	1	2	1	1	2	1	1	1	1	1	2	2	2	1	1	1	2	2	2	2	1
Khushab	F	1	2	1	2	2	1	1	1	1	1	2	2	1	1	1	1	1	2	2	1	1
Khushab	F	1	2	1	2	2	1	1	1	1	1	2	2	1	1	2	1	2	2	2	2	1
Khushab	F	1	2	1	1	2	1	1	1	2	2	2	2	1	2	1	1	2	2	2	1	1
Khushab	F	1	2	1	2	2	1	1	1	1	1	2	2	2	1	1	1	2	2	2	1	1
Khushab	F	1	2	1	2	2	1	1	1	1	2	2	2	1	2	1	1	2	2	2	1	1
Khushab	F	1	2	1	1	2	1	1	1	2	2	2	2	1	2	1	1	2	2	2	1	1
Khushab	F	1	2	1	1	1	1	1	1	1	1	1	2	2	1	1	1	2	2	2	2	1
Khushab	F	1	2	1	2	2	1	1	1	1	2	2	2	1	2	1	1	1	2	2	2	1
Khushab	F	1	2	1	1	2	1	1	1	2	2	2	2	1	2	1	1	1	2	2	1	1
Khushab	F	1	2	1	1	2	1	1	1	2	1	2	2	1	1	2	1	2	2	2	2	1
Khushab	F	1	2	1	2	2	1	1	1	2	1	2	2	1	1	2	1	2	2	2	2	1
Khushab	F	1	2	1	1	2	1	1	1	2	1	2	2	2	1	1	1	1	2	2	2	1
Khushab	F	1	2	1	2	2	1	1	1	2	2	2	2	2	1	2	1	1	1	2	1	1
Khushab	F	1	2	1	1	2	1	1	1	2	1	2	2	1	1	2	1	1	1	1	2	1
Khushab	F	1	2	1	1	2	1	1	1	1	1	2	2	1	1	2	1	2	1	2	1	1
Khushab	F	1	2	1	1	2	1	1	1	1	1	2	2	1	1	1	1	2	1	2	1	1
Khushab	F	1	2	1	1	2	1	1	1	1	1	2	2	2	1	2	2	2	2	1	2	2
Khushab	F	1	2	1	1	2	1	1	1	1	1	2	2	2	1	2	1	2	1	2	1	1
Khushab	F	1	2	1	1	2	1	1	1	1	1	2	2	2	1	2	1	2	1	1	1	1
Khushab	F	1	2	1	1	1	1	1	1	1	1	2	2	2	1	2	1	2	2	2	1	1
Khushab	F	1	2	1	2	2	1	1	1	1	2	2	2	2	1	1	1	1	2	2	2	1
Khushab	F	1	2	1	1	2	1	1	1	1	1	2	2	2	1	1	1	1	1	2	2	1
Khushab	F	1	2	1	2	2	1	1	1	1	1	2	2	2	1	1	2	1	1	2	1	1
Khushab	F	1	2	1	1	1	1	1	1	1	1	2	2	2	1	2	1	1	1	2	1	1
Khushab	F	1	2	1	2	2	1	1	1	1	1	2	2	1	1	1	1	1	2	2	1	1
Khushab	F	1	1	1	2	2	1	1	1	1	1	2	2	1	1	2	1	1	2	2	1	2
Khushab	F	1	1	1	1	2	1	1	1	2	2	2	1	1	2	2	1	1	2	2	1	1
Khushab	F	1	1	1	1	1	1	2	2	2	1	2	2	1	1	2	1	1	1	2	1	1
Khushab	F	1	1	1	1	1	1	2	2	2	1	2	2	1	1	2	1	1	1	2	1	1
Khushab	F	1	1	1	2	2	1	1	1	2	2	2	2	1	1	2	1	1	2	2	2	1
Khushab	F	1	1	1	2	1	1	1	2	2	1	2	2	2	1	2	1	1	1	2	1	1
Khushab	F	1	1	1	2	2	1	1	1	1	1	2	2	2	1	1	1	1	2	2	1	1
Khushab	F	1	1	1	1	2	1	1	1	2	1	2	2	1	1	2	1	1	1	2	1	1
Khushab	F	1	1	1	2	2	1	1	1	1	1	1	2	1	1	1	1	1	1	2	1	1
Khushab	F	1	1	1	2	2	1	1	1	2	1	2	2	1	2	2	1	1	1	2	1	1
Khushab	F	1	1	1	1	2	1	1	1	1	1	2	2	1	1	2	1	1	1	2	2	1
Khushab	F	1	1	1	1	2	1	1	1	1	1	2	2	1	1	2	1	1	1	2	2	1
Khushab	F	1	1	1	1	2	1	1	1	1	1	1	1	1	1	2	1	1	1	2	2	1
Khushab	F	1	1	1	1	2	1	1	1	1	1	2	2	1	1	2	1	1	2	2	1	1
Khushab	F	1	1	1	1	2	1	1	1	1	1	2	2	1	2	1	1	1	2	2	1	1
Khushab	F	1	1	1	1	1	1	1	1	1	1	2	2	2	1	1	1	1	2	2	1	1
Khushab	F	1	1	1	1	1	1	2	1	1	2	2	1	1	1	1	1	1	1	2	2	2
Khushab	F	1	1	1	1	1	1	1	1	1	1	2	2	1	1	2	1	1	2	2	1	1
Khushab	F	1	1	1	1	1	1	1	1	1	1	2	2	1	1	2	1	1	2	2	1	1
Khushab	F	1	2	1	1	1	1	1	1	1	2	2	2	2	1	2	1	1	1	2	1	1
Khushab	F	1	2	1	1	2	1	1	1	2	1	2	2	1	2	2	1	1	2	2	1	1
Khushab	F	1	2	1	1	2	1	1	1	2	1	2	2	2	1	1	1	1	1	2	1	1
Khushab	F	1	2	1	2	2	1	1	1	1	1	2	2	1	1	2	1	1	1	2	1	1
Khushab	F	1	2	1	1	2	1	1	1	1	1	2	2	2	1	1	1	1	1	2	1	1
Khushab	F	1	2	1	2	2	1	1	1	2	1	2	2	2	1	1	1	1	1	2	1	1
Khushab	F	1	2	1	1	1	1	1	1	1	1	2	2	2	1	2	1	1	2	1	1	1
Khushab	F	1	2	1	2	2	1	1	1	2	1	2	2	2	1	1	1	1	1	2	1	1
Khushab	F	1	2	1	2	2	1	1	1	2	1	2	2	1	2	1	1	1	2	2	1	1
Khushab	F	1	2	1	2	2	1	1	1	2	1	2	2	2	1	1	1	1	1	2	1	1
Khushab	F	1	2	1	1	2	1	1	1	2	1	2	2	2	1	1	1	1	1	2	1	1
Khushab	F	1	2	1	1	1	1	1	1	2	1	2	2	2	1	1	1	1	2	1	2	2
Khushab	F	1	2	1	1	2	1	2	2	2	1	2	2	2	1	2	1	1	2	2	2	1
Khushab	F	1	2	1	1	2	1	1	1	2	1	2	2	2	1	1	1	1	2	2	2	1
Khushab	F	1	2	1	2	2	1	1	1	2	1	2	2	2	1	2	1	1	2	2	1	1
Khushab	F	1	2	1	1	2	1	1	1	2	1	2	2	2	1	2	1	1	2	2	1	1
Khushab	F	1	2	1	2	2	1	1	1	1	1	2	2	2	2	1	1	1	2	2	1	1
Khushab	F	1	2	1	1	2	1	1	1	1	1	2	2	1	2	1	1	1	2	2	1	1
Khushab	F	1	2	1	2	2	1	1	1	1	1	2	2	2	1	2	1	2	2	2	2	1
Khushab	F	1	2	1	2	2	1	1	1	1	1	2	2	2	1	1	1	2	2	2	2	1
Khushab	F	1	2	1	2	2	1	1	1	1	1	2	2	2	1	2	1	1	2	2	2	1
Khushab	F	1	2	1	2	2	1	1	1	2	1	2	2	2	1	1	1	2	2	2	2	1
Khushab	F	1	2	1	2	2	1	1	1	1	1	2	2	2	1	1	1	1	1	2	2	1
Khushab	F	1	2	1	1	1	1	1	1	1	1	2	2	2	1	2	1	1	1	2	2	1
Khushab	F	1	2	1	2	2	1	1	1	1	1	2	2	1	1	2	1	1	2	2	1	1
Khushab	F	1	2	1	2	2	1	2	1	2	1	2	2	2	1	1	1	1	1	1	1	1
Khushab	F	1	2	1	2	2	1	1	1	1	1	2	2	2	1	2	1	1	1	2	1	1
Khushab	F	1	2	1	1	2	1	1	1	2	1	2	2	2	1	1	1	1	2	1	1	1
Khushab	F	1	2	1	2	2	1	1	1	2	1	2	2	2	1	2	1	1	2	2	1	1
Khushab	F	1	2	1	2	2	1	1	1	2	1	2	2	2	1	1	1	1	2	2	1	1
Khushab	F	1	2	1	2	2	1	1	1	2	1	2	2	2	1	1	1	1	2	2	1	1
Khushab	F	1	2	1	1	2	1	1	1	2	1	2	2	2	1	2	1	1	2	2	1	1
Khushab	F	1	2	1	1	2	1	1	1	2	1	2	2	2	1	1	1	1	2	2	2	1
Khushab	F	1	2	1	1	2	1	1	1	2	1	2	2	1	1	2	1	1	2	1	2	1
Khushab	F	1	2	1	1	2	1	1	1	2	1	2	2	2	1	2	1	1	1	2	1	1
Khushab	F	1	2	1	1	2	1	1	1	2	1	2	2	2	1	1	1	1	1	2	1	1
Khushab	F	1	2	1	1	1	1	1	1	2	1	2	2	2	1	2	1	1	1	1	2	1
Khushab	F	1	2	1	2	2	1	1	1	2	1	2	2	2	1	1	1	1	2	1	2	1
Khushab	F	1	2	1	1	2	1	1	1	2	1	2	2	2	1	2	1	1	2	1	1	1
Khushab	F	1	2	1	2	2	1	1	1	2	1	2	2	2	1	2	1	1	2	2	1	1
Khushab	F	1	2	1	2	2	1	1	1	1	1	2	2	2	1	1	1	1	1	2	1	1
Khushab	F	1	2	1	1	2	1	1	1	1	1	2	2	2	1	1	1	1	1	2	1	1
Khushab	F	1	2	1	1	1	1	2	1	1	1	2	2	2	1	1	1	1	1	2	1	1
Khushab	F	1	2	1	2	2	1	1	1	2	1	2	2	2	1	2	1	1	2	2	2	1
Khushab	F	1	1	1	2	2	1	2	1	2	1	2	2	1	1	2	1	1	2	2	1	1
Khushab	F	1	1	1	1	2	1	2	1	2	1	2	2	1	1	2	1	1	2	2	1	1
Khushab	F	1	1	1	1	2	1	2	1	2	1	2	2	1	2	2	1	1	2	2	1	1
Khushab	F	1	1	1	2	2	1	2	1	2	1	2	2	2	1	2	1	1	1	2	1	1
Khushab	F	1	1	1	1	2	1	1	1	2	1	2	2	1	1	2	1	1	1	2	1	1
Lahore	B	1	2	2	2	2	1	2	1	1	1	2	2	1	2	1	2	2	1	2	1	1
Lahore	F	1	2	2	2	2	1	1	1	1	1	2	2	2	2	2	1	2	1	2	1	1
Lahore	F	1	2	2	2	2	1	1	1	1	2	2	2	1	1	2	2	2	1	2	1	2
Lahore	C	1	2	2	2	2	1	1	1	2	1	2	2	1	2	2	2	2	1	2	2	1
Lahore	C	1	2	2	1	1	1	1	1	1	1	2	2	1	1	2	2	2	2	2	2	2
Lahore	B	1	1	2	2	2	1	1	1	2	1	2	2	1	1	2	2	2	2	1	2	1
Lahore	F	1	1	2	2	2	1	1	2	2	1	2	2	1	1	2	2	2	2	1	2	1
Lahore	C	1	1	2	2	2	1	2	2	1	1	2	2	1	2	2	1	2	1	2	1	1
Lahore	C	1	1	2	2	2	1	1	1	1	2	2	2	1	1	2	2	2	1	2	2	1
Lahore	C	1	2	2	2	2	1	1	1	1	2	2	1	1	1	2	2	2	1	2	2	2
Lahore	C	1	2	2	2	2	1	1	1	2	1	2	2	1	1	2	2	2	2	1	1	1
Lahore	C	1	2	2	2	2	1	1	1	2	1	2	1	2	2	2	2	2	2	2	1	1
Lahore	C	1	2	2	2	2	1	2	1	1	2	2	2	2	1	2	2	2	2	2	2	1
Lahore	C	1	2	2	2	2	1	1	1	2	1	2	2	1	2	2	2	2	2	2	1	1
Lahore	C	1	1	2	2	2	1	1	1	1	1	2	2	1	2	2	1	2	1	2	1	1
Lahore	C	1	1	2	1	2	1	1	1	2	1	2	2	1	1	2	1	2	1	1	1	2
Lahore	C	1	1	2	2	2	1	1	2	2	1	1	1	2	1	1	2	1	2	1	2	2
Lahore	C	1	1	2	1	2	1	1	2	1	1	2	2	2	2	1	2	1	2	2	1	1
Lahore	F	1	1	2	2	1	1	1	2	1	1	2	1	2	1	1	1	2	2	2	1	2
Lahore	C	1	1	2	2	2	1	1	1	2	2	1	1	2	1	1	2	1	1	2	1	2
Lahore	C	1	1	2	2	2	1	1	1	1	2	2	2	1	1	2	2	2	1	2	1	1
Lahore	C	1	1	2	1	2	1	1	2	2	2	1	1	2	2	1	1	2	2	1	2	2
Lahore	C	1	1	2	2	2	1	1	1	2	1	2	2	1	1	2	2	2	2	2	2	2
Lahore	F	1	1	2	2	2	1	1	2	1	2	1	2	2	1	2	2	2	2	1	2	1
Lahore	F	1	2	2	1	1	1	1	1	2	1	2	2	2	1	1	1	1	2	1	2	1
Lahore	F	1	2	2	1	1	1	1	1	2	1	2	2	2	1	1	1	1	2	1	2	1
Lahore	F	1	2	2	1	1	1	1	1	2	1	2	2	2	1	1	1	1	2	1	2	1
Lahore	F	1	2	2	2	2	1	2	1	1	1	2	1	1	2	2	1	1	1	2	1	1
Lahore	F	1	2	2	2	2	1	1	1	1	1	1	2	2	1	1	1	1	1	2	1	1
Lahore	F	1	2	2	2	1	1	1	2	1	2	2	2	2	1	2	1	1	2	1	2	2
Lahore	F	1	2	2	2	2	1	1	1	1	1	2	1	2	2	1	1	1	2	2	1	1
Lahore	F	1	2	2	2	2	1	1	1	1	1	2	2	1	1	2	2	2	2	2	1	1
Lahore	F	1	2	2	2	2	1	1	1	1	1	1	1	1	1	1	1	1	1	2	1	1
Lahore	F	1	2	2	1	1	1	1	1	1	1	2	1	1	1	1	2	1	1	2	1	1
Lahore	F	1	1	2	1	1	1	1	1	1	1	1	1	1	1	1	1	1	1	1	1	1
Lahore	F	1	1	2	2	2	1	2	2	1	1	2	2	2	2	2	2	2	2	2	2	1
Lahore	F	1	1	2	2	2	1	2	2	1	1	2	2	2	2	2	2	2	2	2	2	1
Lahore	C	1	1	2	2	2	1	1	1	1	1	2	2	2	1	2	2	2	1	2	2	1
Lahore	C	1	1	2	2	2	1	1	1	1	1	2	2	2	1	2	1	2	1	2	1	1
Lahore	C	1	1	2	1	2	1	1	2	1	1	2	2	2	1	1	1	2	2	2	1	1
Lahore	C	1	1	2	2	1	1	2	1	1	1	2	2	1	1	2	2	1	1	2	2	1
Lahore	C	1	1	2	1	2	1	1	1	1	1	1	2	1	2	1	2	2	1	2	2	1
Lahore	C	1	1	2	2	2	1	1	1	1	1	1	2	2	1	2	2	1	1	2	1	1
Lahore	C	1	1	2	1	2	1	1	1	1	1	1	1	2	2	1	2	2	1	1	2	1
Lahore	C	1	1	2	1	1	1	1	1	1	1	2	2	1	1	2	1	2	1	2	1	1
Lahore	C	1	1	2	1	2	1	1	1	1	1	1	1	2	2	1	1	1	1	2	1	1
Lahore	C	1	1	2	1	2	1	2	1	1	1	1	1	1	2	2	2	2	1	1	1	1
Lahore	C	1	1	2	1	1	1	2	2	2	1	2	1	2	1	2	1	1	2	1	2	1
Lahore	C	1	1	2	1	2	1	2	1	1	1	2	2	1	2	1	1	1	2	1	2	1
Lahore	C	1	1	2	1	2	1	1	1	1	2	2	2	2	2	2	1	2	1	2	1	2
Lahore	C	1	1	2	2	2	1	1	1	1	1	1	1	1	1	2	1	1	2	1	2	1
Lahore	C	1	1	2	2	2	1	1	1	1	1	2	1	1	2	2	2	2	1	2	1	1
Lahore	C	1	1	2	2	2	1	1	1	1	1	1	2	2	1	2	1	2	1	2	1	1
Lahore	C	1	1	2	2	2	1	1	1	1	2	2	2	1	1	2	2	2	1	2	1	1
Lahore	C	1	1	2	1	1	1	1	1	1	1	1	2	2	1	2	2	1	1	1	1	2
Lahore	C	1	1	2	1	2	1	2	1	1	1	2	2	1	2	2	1	1	2	1	1	2
Lahore	C	1	1	2	1	1	1	1	1	1	1	1	1	1	2	1	1	2	2	2	1	1
Lahore	C	1	1	2	1	2	1	1	1	1	2	1	1	1	1	1	1	1	1	1	2	1
Lahore	C	1	1	2	1	1	1	2	2	1	2	1	2	2	1	2	2	1	1	1	1	2
Lahore	C	1	1	2	1	2	1	1	2	1	2	1	2	1	1	1	2	1	1	2	1	1
Lahore	C	1	1	2	2	2	1	1	1	1	1	2	2	1	2	2	1	2	2	2	1	1
Lahore	C	1	1	2	2	2	1	2	1	1	1	2	2	2	2	2	2	1	1	2	1	1
Lahore	C	1	1	2	1	1	1	1	1	1	1	1	2	2	1	2	1	2	1	2	1	1
Lahore	C	1	1	2	2	2	1	1	1	1	1	1	2	2	1	2	1	2	1	2	1	1
Lahore	C	1	1	2	2	2	1	2	1	1	1	2	2	2	2	2	2	2	1	2	2	1
Lahore	C	1	1	2	1	2	1	1	1	1	1	2	2	1	1	1	1	1	1	2	1	1
Lahore	C	1	1	2	2	2	1	2	1	2	1	2	2	1	1	2	2	2	1	2	2	1
Lahore	C	1	1	2	1	1	1	2	1	2	2	1	2	1	1	2	1	1	1	2	1	1
Lahore	C	1	1	2	2	1	1	2	1	2	1	2	2	2	1	2	2	2	2	2	2	2
Lahore	C	1	1	2	1	2	1	2	1	1	2	2	1	2	1	1	1	1	1	2	1	1
Lahore	C	1	1	2	1	2	1	1	1	2	2	2	2	1	1	2	1	1	2	1	2	1
Lahore	F	1	1	2	2	2	1	1	1	1	1	2	2	2	1	2	2	2	1	2	1	1
Lahore	C	1	2	2	2	2	1	1	1	2	1	2	2	1	1	2	2	2	1	1	1	1
Lahore	C	1	2	2	1	2	1	1	1	1	1	2	2	2	1	2	2	2	1	2	1	1
Lahore	C	1	2	2	2	2	1	1	1	1	1	2	2	2	1	2	2	2	1	2	1	1
Lahore	C	1	2	2	2	2	1	1	1	1	1	2	2	1	2	2	2	1	1	2	1	1
Lahore	C	1	1	2	1	2	1	2	1	2	1	2	2	1	1	1	2	2	2	2	1	1
Lahore	C	1	2	2	2	2	1	2	1	1	1	2	1	1	2	1	1	1	1	2	1	1
Lahore	C	1	2	2	1	2	1	1	1	1	1	1	2	1	2	2	1	1	1	2	1	1
Lahore	C	1	2	2	2	2	1	1	1	1	2	2	1	1	2	2	2	2	2	2	1	1
Lahore	C	1	1	2	1	2	1	2	1	1	1	1	2	2	1	2	1	2	2	2	1	2
Lahore	C	1	1	2	2	2	1	2	1	1	1	2	2	2	1	2	2	2	2	2	1	1
Lahore	C	1	1	2	2	2	1	2	1	2	2	2	1	1	1	2	2	1	2	2	2	1
Lahore	C	1	1	2	2	2	1	2	1	1	1	2	2	1	1	2	2	2	2	2	1	1
Lahore	C	1	1	2	2	2	1	2	1	1	1	1	1	1	1	2	2	1	2	2	2	2
Lahore	C	1	1	2	2	2	1	2	1	1	1	1	1	1	1	2	1	2	2	1	2	2
Lahore	C	1	1	2	1	2	1	2	1	2	1	1	1	2	1	2	2	1	1	2	2	1
Lahore	C	1	1	2	1	2	1	2	1	1	2	2	2	1	1	2	1	2	1	2	2	2
Lahore	C	1	1	2	1	2	1	2	1	2	2	2	2	2	1	2	2	1	2	2	1	2
Lahore	C	1	1	2	2	1	1	1	2	1	1	1	2	1	2	1	1	2	1	2	2	1
Lahore	C	1	1	2	2	2	1	1	1	1	1	1	1	2	2	2	1	1	1	2	1	1
Lahore	C	1	2	2	2	2	1	2	2	1	1	2	2	1	1	1	2	2	1	2	2	2
Lahore	C	1	2	2	2	1	1	2	1	1	1	2	2	1	2	2	1	1	2	2	1	1
Lahore	C	1	1	2	2	2	1	2	1	1	1	1	1	2	1	2	2	2	1	2	1	2
Lahore	C	1	2	2	2	2	1	2	1	1	1	2	2	2	1	2	2	2	2	1	1	2
Lahore	F	1	2	2	2	2	1	1	1	1	1	2	2	2	2	2	1	2	1	2	1	2
Lahore	F	1	2	2	2	2	1	1	1	2	1	2	1	2	1	1	1	2	1	2	1	1
Lahore	F	1	2	2	2	2	1	1	1	2	1	2	2	2	2	1	1	2	1	2	2	2
Lahore	F	1	1	2	1	2	1	2	2	1	1	2	2	2	2	1	1	1	2	2	2	1
Lahore	F	1	1	2	2	2	1	2	1	1	1	2	2	2	2	2	2	1	1	2	1	1
Lahore	F	1	2	2	2	2	1	2	1	2	1	2	2	1	2	2	2	1	1	2	2	1
Lahore	F	1	2	2	2	2	1	2	2	2	1	2	2	1	2	2	2	1	1	2	2	1
Lahore	F	1	1	2	2	2	1	2	1	1	1	2	2	2	2	2	2	2	1	2	1	1
Lahore	F	1	1	2	2	1	1	1	1	1	1	2	2	2	2	2	2	2	2	2	1	1
Lahore	F	1	1	2	2	1	1	1	1	1	1	2	2	2	2	2	2	2	2	2	1	1
Lahore	F	1	1	2	2	2	1	1	1	1	1	2	2	2	2	1	2	1	2	2	2	1
Lahore	F	1	1	2	2	1	1	2	1	1	2	1	1	2	1	2	1	1	1	2	1	1
Lahore	F	1	1	2	2	2	1	1	2	1	2	1	2	1	2	2	1	1	2	2	2	1
Lahore	F	1	1	2	2	2	1	1	2	1	1	2	1	2	2	2	1	1	1	2	1	2
Karachi	C	1	2	2	2	2	1	1	1	2	1	1	2	2	1	2	1	2	1	2	1	1
Peshawar	C	1	1	1	2	1	1	1	2	2	2	2	1	1	1	2	2	1	1	2	2	2
Peshawar	C	1	2	1	1	2	1	1	2	1	2	1	2	1	2	1	2	1	2	1	2	1
Peshawar	A	1	2	2	2	2	1	1	2	1	1	2	2	1	1	2	1	2	1	2	1	2
Peshawar	C	1	2	2	2	1	1	1	2	2	2	1	1	2	2	2	1	1	2	2	1	1
Peshawar	B	1	2	1	2	2	1	1	1	1	1	2	2	1	1	2	1	2	2	2	1	1
Peshawar	B	1	2	2	2	2	1	1	1	1	2	2	2	1	1	2	1	2	1	2	1	1
Peshawar	C	1	2	2	2	1	1	2	1	2	2	1	2	1	1	1	2	1	1	2	1	2
Peshawar	A	1	2	1	2	1	1	1	2	1	1	2	1	2	2	1	2	2	2	2	1	1
Peshawar	C	1	1	1	1	1	1	1	2	2	1	1	1	1	1	2	2	2	1	1	1	2
Peshawar	C	1	2	1	1	2	1	2	1	1	2	1	2	1	2	1	2	2	1	2	1	2
Peshawar	C	1	2	2	2	2	1	2	2	2	1	2	1	2	1	1	2	1	2	1	2	1
Peshawar	C	1	1	1	2	2	1	2	1	1	2	2	1	1	1	2	2	1	1	2	1	2
Peshawar	C	1	2	2	2	2	1	1	1	1	2	2	2	2	2	2	1	2	1	2	2	1
Peshawar	C	1	1	2	2	2	1	1	2	2	1	1	2	2	2	2	2	1	2	2	2	1
Peshawar	A	1	2	2	2	1	1	2	1	1	2	2	2	1	2	1	2	2	1	2	1	1
Peshawar	A	1	2	1	1	1	1	1	1	2	2	1	2	1	1	2	2	1	2	1	1	2
Peshawar	B	1	2	1	2	2	1	1	1	2	1	2	2	1	1	1	2	2	2	1	1	1
Peshawar	F	1	2	1	1	1	1	1	2	1	1	2	2	1	2	2	1	1	2	2	1	2
Peshawar	F	1	2	1	1	2	1	2	1	1	1	2	2	2	2	2	2	2	1	2	1	1
Peshawar	C	1	2	1	2	1	1	2	2	1	1	2	1	2	1	1	1	2	1	2	1	2
Peshawar	F	1	2	1	1	2	1	1	1	2	1	2	2	1	1	2	2	1	1	2	1	2
Peshawar	F	1	1	1	2	2	1	1	1	2	1	2	2	2	2	2	2	2	2	2	1	1
Peshawar	C	1	1	1	1	1	1	1	1	2	1	2	2	1	1	2	2	2	2	1	1	1
Mardan	C	1	1	1	2	2	1	1	2	1	1	2	2	1	1	2	2	2	1	2	1	1
Mardan	C	1	1	1	2	2	1	1	2	1	2	1	2	2	1	2	1	2	2	1	1	1
Mardan	C	1	1	1	2	2	1	1	1	2	1	2	2	1	2	1	1	1	2	2	2	2
Mardan	C	1	2	1	1	2	1	1	2	2	1	2	1	2	1	2	1	2	1	2	1	2
Mardan	C	1	1	1	2	2	1	1	1	2	1	2	2	1	2	1	1	2	1	1	1	1
Mardan	C	1	1	1	2	2	1	1	1	2	1	2	2	2	1	2	2	2	1	2	1	1
Mardan	C	1	1	1	2	2	1	1	2	2	2	2	2	2	2	2	1	2	2	2	1	1
Mardan	C	1	1	1	1	2	1	1	1	2	2	1	2	2	2	2	1	2	2	1	1	1
Mardan	C	1	2	2	1	1	1	1	2	1	1	1	2	2	2	1	2	1	2	1	1	2
Mardan	C	1	1	1	2	2	1	1	1	1	2	2	1	2	2	2	2	2	2	1	1	1
Mardan	C	1	1	1	2	2	1	1	1	1	1	2	1	2	1	2	2	2	2	2	2	2
Mardan	C	1	1	1	2	2	1	1	1	2	2	1	2	2	1	2	2	2	2	1	1	1
Mardan	C	1	1	1	1	2	1	1	1	1	2	2	1	2	1	2	2	1	1	1	1	1
Mardan	C	1	1	1	2	2	1	1	1	1	2	2	1	2	2	2	2	2	2	1	1	1
Mardan	C	1	2	1	1	2	1	1	2	1	1	1	2	2	1	2	1	2	1	2	1	2
Mardan	C	1	1	1	2	2	1	1	1	1	2	1	1	2	1	1	1	1	1	1	1	1
Mardan	C	1	1	1	2	2	1	1	1	1	1	2	2	1	2	1	1	2	1	2	2	1
Mardan	C	1	1	1	2	2	1	1	1	2	1	2	2	2	2	2	2	1	2	1	2	1
Mardan	C	1	1	1	2	2	1	1	1	2	2	1	2	2	2	2	2	2	2	2	1	1
Mardan	C	1	1	1	1	2	1	1	1	2	2	1	2	1	1	2	2	2	2	2	1	1
Mardan	C	1	1	1	1	2	1	1	1	2	2	1	1	2	1	2	2	2	2	2	1	1
Mardan	C	1	1	1	1	2	1	1	1	2	2	1	1	2	1	2	2	2	2	2	1	1
Mardan	C	1	1	1	1	2	1	1	1	1	1	2	2	1	2	1	2	2	2	1	1	1
Mardan	C	1	1	1	1	2	1	1	1	1	1	2	2	1	2	1	2	2	1	1	1	1
Mardan	C	1	1	1	2	1	1	1	1	2	1	2	2	2	1	2	2	2	1	1	1	1
Mardan	C	1	1	1	2	2	1	1	1	2	2	1	2	2	2	2	2	2	2	2	1	1
Mardan	C	1	1	1	1	2	1	1	1	2	2	1	1	2	2	1	2	2	1	1	1	1
Mardan	C	1	1	1	1	2	1	1	1	2	2	1	1	2	2	2	2	2	1	1	1	1
Mardan	C	1	1	1	2	2	1	1	1	2	2	2	1	2	2	1	2	1	1	2	1	1
Mardan	C	1	1	1	1	1	1	1	1	2	1	2	1	1	1	1	1	2	2	2	1	1
Mardan	C	1	1	1	2	2	1	1	1	2	2	1	2	1	2	1	1	2	1	1	1	1
Mardan	C	1	1	1	1	2	1	1	1	2	2	1	2	1	1	2	2	2	1	1	1	1
Mardan	C	1	2	2	2	1	1	1	1	2	1	2	2	1	2	2	2	2	1	2	1	2
Mardan	C	1	2	1	1	1	1	1	1	2	2	1	2	1	1	1	2	1	1	2	1	1
Mardan	C	1	2	1	2	2	1	1	1	1	1	2	2	2	2	2	2	1	2	2	2	2
Mardan	C	1	2	1	2	2	1	1	2	1	1	1	1	2	2	2	1	1	2	1	2	2
Mardan	C	1	2	1	2	2	1	2	1	1	1	2	2	1	1	2	1	2	1	2	1	1
Mardan	C	1	2	2	2	2	1	2	1	2	2	2	2	2	2	2	1	2	2	2	1	1
Mardan	C	1	2	1	2	2	1	2	1	2	2	1	2	2	2	1	2	1	2	1	2	1
Mardan	C	1	2	1	2	2	1	1	1	2	1	2	2	2	1	2	1	2	1	1	1	1
Mardan	C	1	2	1	1	1	1	1	1	2	1	2	2	1	1	2	1	1	1	2	1	1
Mardan	C	1	2	2	1	2	1	2	2	2	1	2	2	2	2	2	1	1	2	2	2	2
Mardan	C	1	2	2	1	1	1	2	1	1	2	2	2	2	1	2	1	2	2	2	2	1
Mardan	C	1	1	2	1	1	1	2	2	2	1	2	1	2	2	1	2	2	1	2	1	1
Mardan	C	1	1	1	1	2	1	1	1	2	2	1	2	2	2	2	2	1	1	1	1	1
Mardan	C	1	1	1	1	2	1	2	1	1	2	2	1	2	2	2	2	2	2	2	1	1
Mardan	C	1	1	1	2	2	1	1	1	1	2	1	2	2	1	2	1	2	2	2	1	1
Mardan	C	1	1	1	2	2	1	1	1	2	2	1	2	2	1	1	1	2	2	2	1	1
Mardan	C	1	2	1	2	2	1	1	2	1	2	1	1	1	1	2	1	1	2	1	2	2
Mardan	C	1	2	1	1	2	1	1	1	2	2	1	2	2	1	2	2	2	1	2	1	1
Mardan	C	1	2	1	2	2	1	1	1	2	2	1	2	2	1	2	2	2	2	2	1	1
Mardan	C	1	1	2	1	1	1	1	1	2	1	1	1	1	1	2	1	1	2	2	1	1
Mardan	C	1	2	1	2	2	1	1	1	2	2	2	2	1	2	2	2	2	2	2	1	1
Mardan	C	1	2	1	2	2	1	1	1	2	1	2	2	1	2	2	2	2	1	2	1	1
Mardan	C	1	1	1	1	2	1	1	1	2	2	1	2	2	2	2	2	1	2	1	1	1
Mardan	C	1	1	1	2	2	1	1	1	2	1	2	2	1	2	2	2	2	2	2	1	1
Mardan	C	1	1	1	2	2	1	2	1	2	1	1	2	2	2	2	2	2	1	1	1	1
Mardan	C	1	1	1	1	2	1	1	1	1	2	2	1	2	2	2	1	2	2	1	1	1
Mardan	C	1	1	1	2	2	1	1	1	1	1	2	2	1	2	1	1	1	2	2	1	1
Mardan	A	1	1	1	2	2	1	1	1	1	1	2	2	2	1	2	1	2	1	1	1	1
Mardan	C	1	1	1	2	2	1	1	1	1	2	2	1	2	1	2	1	2	2	1	1	1
Mardan	A	1	1	1	2	2	1	1	1	2	1	2	2	1	2	2	2	2	2	2	1	1
Mardan	C	1	1	1	2	2	1	1	1	2	2	2	2	1	2	1	2	2	1	2	1	1
Mardan	C	1	1	1	1	1	1	1	1	1	1	1	2	1	1	1	1	1	1	2	2	1
Mardan	C	1	1	1	1	2	1	1	1	1	1	2	2	1	1	2	1	1	2	1	2	1
Mardan	C	1	1	1	1	1	1	1	1	2	1	1	2	2	1	1	1	1	1	1	1	1
Mardan	C	1	1	1	1	2	1	1	1	1	1	2	2	1	1	2	1	2	2	1	2	2
Mardan	C	1	1	1	1	2	1	1	1	2	1	2	2	1	2	2	1	1	2	1	1	1
Mardan	C	1	1	1	1	1	1	2	1	2	1	2	1	2	1	2	2	1	2	1	1	1
Mardan	C	1	1	1	1	1	1	1	1	2	1	2	1	1	1	1	1	2	2	2	1	1
Mardan	C	1	1	1	1	2	1	1	2	2	1	2	2	1	1	1	1	2	2	2	1	1
Mardan	C	1	1	2	2	2	1	2	2	2	1	2	2	1	1	2	2	2	1	2	2	2
Mardan	C	1	1	1	1	1	1	1	1	1	1	2	2	1	1	1	1	1	2	2	2	2
Mardan	C	1	1	1	1	2	1	1	1	2	1	1	1	1	1	1	1	1	2	2	1	1
Mardan	C	1	1	1	2	2	1	1	1	2	1	2	2	1	1	2	2	1	1	2	1	1
Mardan	C	1	1	2	1	1	1	1	1	2	1	1	2	1	1	2	1	2	1	2	2	1
Mardan	C	1	1	1	2	2	1	1	2	2	1	2	2	1	1	2	1	1	2	1	1	1
Mardan	C	1	1	1	2	2	1	1	2	1	1	2	1	2	1	2	1	2	2	2	1	2
Mardan	C	1	1	1	2	2	1	1	2	1	1	2	2	2	1	2	1	2	1	2	1	1
Mardan	C	1	1	1	1	1	1	1	1	2	1	2	2	1	1	2	1	2	2	2	1	1
Mardan	C	1	1	1	1	1	1	1	1	2	1	2	2	1	1	2	1	2	1	2	1	1
Mardan	C	1	1	1	1	2	1	1	1	2	1	2	2	2	1	2	1	2	2	2	1	2
Mardan	C	1	1	1	2	2	1	1	1	1	1	2	1	1	1	2	1	1	2	2	1	1
Mardan	C	1	1	1	1	2	1	2	1	1	1	2	2	2	1	1	1	1	2	1	2	2
Mardan	F	1	1	1	1	1	1	1	2	2	1	2	2	1	1	2	2	2	2	1	1	1
Mardan	C	1	2	2	2	2	1	1	1	2	1	2	2	1	1	2	2	2	1	2	2	2
Mardan	C	1	2	1	2	2	1	1	1	2	1	2	2	2	1	2	2	2	1	2	1	2
Mardan	C	1	2	1	2	2	1	1	1	2	1	2	1	2	1	2	1	1	1	2	2	1
Mardan	C	1	2	1	2	2	1	1	2	2	1	2	2	2	2	2	2	1	1	2	2	2
Mardan	C	1	2	1	2	2	1	1	1	2	1	2	2	2	1	1	1	2	1	1	2	1
Mardan	F	1	2	1	1	2	1	2	1	2	2	1	2	2	2	1	1	2	1	2	1	2
Mardan	C	1	2	2	1	1	1	1	1	2	2	2	1	1	2	2	2	2	1	2	2	1
Mardan	C	1	1	1	1	1	1	1	1	2	1	2	1	1	1	2	1	1	1	1	1	1
Mardan	C	1	1	1	2	2	1	1	1	1	1	2	1	2	1	1	1	2	1	2	1	2
Mardan	C	1	1	1	2	2	1	1	1	2	1	2	2	2	1	1	2	2	1	2	1	2
Mardan	C	1	1	1	2	2	1	1	1	2	2	2	2	1	1	1	2	1	1	2	2	1
Mardan	C	1	1	1	2	1	1	1	1	1	2	2	2	2	1	1	2	2	1	1	1	2
Mardan	C	1	1	1	2	2	1	1	2	1	2	2	2	1	1	2	1	2	1	2	1	2
Mardan	C	1	1	1	2	2	1	1	1	2	1	2	1	2	1	1	1	2	1	2	1	2
Mardan	C	1	1	1	2	2	1	1	1	1	1	2	1	1	1	1	2	2	1	2	1	2
Mardan	C	1	1	1	2	2	1	1	1	1	1	2	1	1	1	1	2	1	1	1	1	1
Mardan	C	1	1	1	2	2	1	1	1	2	1	2	2	2	1	2	1	2	1	2	1	2
Mardan	C	1	1	2	2	2	1	1	1	1	1	2	1	1	1	2	1	1	1	2	1	1
Mardan	C	1	1	1	2	2	1	2	1	2	1	2	2	1	1	2	1	2	1	2	1	2
Mardan	C	1	1	2	2	2	1	1	1	1	1	2	2	1	2	2	1	2	1	1	1	2
Mardan	C	1	1	1	1	2	1	1	1	1	1	2	2	1	1	2	1	2	1	1	1	1
Mardan	C	1	1	1	2	2	1	1	1	1	1	1	2	2	1	2	1	2	2	1	1	1
Mardan	C	1	1	1	2	2	1	1	1	2	1	1	2	2	1	1	1	1	2	2	2	2
Mardan	C	1	1	1	2	2	1	1	1	2	1	2	2	2	2	2	1	2	1	2	1	2
Mardan	C	1	1	1	2	2	1	1	1	1	1	2	2	2	1	2	1	2	1	2	1	1
Mardan	C	1	1	2	2	2	1	1	1	1	1	2	2	1	1	2	1	1	1	2	2	1
Mardan	C	1	1	1	2	2	1	1	1	2	1	2	2	1	1	1	1	2	1	2	1	2
Mardan	C	1	1	1	2	2	1	1	1	2	1	2	2	1	1	1	1	2	1	2	1	2
Mardan	C	1	1	1	1	2	1	2	1	2	1	2	2	1	2	2	1	2	1	2	1	1
Mardan	C	1	1	1	2	2	1	1	1	1	1	2	2	2	1	2	1	2	1	2	1	1
Mardan	C	1	1	1	2	2	1	1	1	1	1	2	2	1	2	1	1	2	1	1	1	2
Mardan	C	1	1	1	2	1	1	1	1	1	1	2	2	2	1	2	1	2	1	2	1	1
Mardan	C	1	1	2	2	2	1	1	1	2	1	2	2	2	1	2	2	1	1	1	1	1
Mardan	C	1	1	1	1	2	1	1	1	1	1	2	2	1	2	1	1	2	2	2	1	1
Mardan	C	1	1	2	2	2	1	1	1	1	1	2	2	1	2	1	2	2	2	2	1	1
Mardan	C	1	1	2	2	2	1	1	1	1	1	2	2	2	2	1	1	1	2	1	2	1
Mardan	C	1	1	1	2	2	1	1	1	1	2	1	2	2	2	1	2	2	1	2	2	1
Mardan	C	1	1	1	2	2	1	1	1	1	1	2	2	2	1	1	1	1	2	1	1	1
Mardan	C	1	1	1	1	2	1	1	1	1	2	2	2	1	2	1	2	1	2	1	2	1
Mardan	C	1	1	1	1	1	1	1	1	1	1	2	1	1	1	1	2	1	2	1	2	1
Mardan	C	1	1	1	1	2	1	1	1	1	1	2	1	1	2	2	2	1	2	2	2	1
Mardan	C	1	1	1	1	2	1	1	1	1	2	2	2	1	2	1	2	2	2	2	1	1
Mardan	C	1	1	1	2	2	1	1	1	1	1	1	1	1	2	2	1	2	2	2	2	1
Mardan	C	1	1	2	1	2	1	2	1	2	1	1	2	1	1	1	1	1	2	2	2	1
Mardan	C	1	1	1	2	2	1	2	1	2	1	2	2	1	1	2	1	1	2	2	2	1
Mardan	C	1	1	1	2	2	1	1	1	1	1	1	2	2	1	1	1	1	1	2	1	1
Mardan	C	1	1	1	1	2	1	1	1	1	1	2	2	1	2	1	1	1	2	2	2	1
Mardan	C	1	1	2	2	2	1	1	1	1	1	2	2	1	2	1	1	2	2	2	1	1
Mardan	C	1	1	1	1	2	1	1	1	1	1	2	2	1	2	1	1	2	2	2	1	2
Mardan	C	1	1	1	2	2	1	1	1	1	1	2	2	1	2	1	2	2	2	2	1	1
Mardan	C	1	1	1	2	2	1	1	1	1	1	2	2	1	2	2	1	2	2	2	1	1
Mardan	C	1	1	1	1	1	1	1	1	1	1	2	2	1	1	2	1	2	2	2	2	1
Mardan	C	1	1	1	1	1	1	1	1	1	1	2	2	1	2	1	1	2	2	2	2	1
Mardan	C	1	1	1	1	2	1	1	1	1	1	2	2	1	1	1	1	2	2	2	1	1
Mardan	C	1	1	1	2	2	1	1	1	1	1	1	2	1	2	2	1	2	2	1	1	1
Malakand	A	1	1	1	2	2	1	1	1	1	1	2	2	2	1	2	1	2	2	1	1	1
Malakand	A	1	1	1	2	2	1	1	1	2	1	2	2	2	1	2	2	2	2	1	1	1
Malakand	A	1	1	1	2	2	1	1	1	1	1	2	2	2	1	2	1	2	2	1	1	1
Malakand	A	1	1	1	1	2	1	1	1	1	1	2	2	1	1	2	1	2	2	1	1	1
Malakand	C	1	1	1	2	2	1	1	1	1	1	2	2	2	1	1	1	2	1	2	1	1
Malakand	A	1	1	1	2	2	1	1	1	1	1	2	2	2	1	2	1	2	1	1	1	2
Malakand	A	1	1	1	2	2	1	1	1	1	2	2	2	1	1	2	2	2	1	1	1	1
Malakand	A	1	1	1	2	2	1	1	1	1	1	2	2	2	1	2	1	2	2	1	1	1
Malakand	A	1	1	1	2	2	1	1	1	1	1	2	2	2	1	2	1	2	2	2	1	1
Malakand	F	1	2	1	1	1	1	1	1	1	1	1	2	2	1	1	1	2	1	1	1	2
Malakand	C	1	2	1	2	2	1	1	1	2	1	2	2	2	1	2	1	1	2	1	1	1
Malakand	C	1	2	1	2	2	1	1	1	2	1	2	1	2	2	2	2	1	1	2	2	1
Malakand	C	1	1	1	1	1	1	2	1	1	1	2	1	1	2	2	1	1	2	1	2	1
Malakand	C	1	1	1	1	1	1	1	2	1	1	2	2	1	1	1	1	1	2	1	2	1
Malakand	C	1	1	1	1	1	1	1	1	1	1	2	2	2	2	1	1	2	1	2	1	1
Malakand	C	1	1	1	1	2	1	1	2	1	1	2	2	1	1	2	1	1	2	2	1	1
Malakand	C	1	1	1	1	1	1	1	1	1	1	2	2	1	1	1	1	1	2	2	1	1
Malakand	C	1	1	1	1	2	1	1	1	1	1	1	1	2	1	1	1	2	2	2	2	2
Malakand	C	1	1	1	1	1	1	1	1	1	1	2	2	1	1	2	1	2	2	2	1	1
Malakand	C	1	1	1	2	1	1	2	1	1	1	2	1	2	2	1	2	2	2	1	1	2
Malakand	C	1	1	1	2	1	1	1	1	2	1	1	1	2	2	1	2	2	1	1	1	1
Malakand	C	1	1	1	1	1	1	1	1	1	1	2	2	2	1	1	1	1	2	2	2	1
Malakand	C	1	1	1	2	2	1	1	1	1	1	2	2	2	1	1	2	2	2	1	1	1
Malakand	A	1	1	1	2	2	1	1	1	1	1	2	1	2	1	2	1	1	2	1	1	1
Malakand	C	1	1	1	1	2	1	1	1	1	1	2	2	2	1	2	1	1	2	2	1	1
Malakand	A	1	1	1	2	2	1	1	1	1	1	2	2	2	1	2	2	2	2	1	1	1
Malakand	A	1	1	1	1	2	1	1	1	1	1	2	2	2	1	2	1	2	2	2	1	1
Malakand	A	1	1	1	1	2	1	1	1	1	1	2	2	1	1	2	1	2	2	1	1	1
Malakand	A	1	1	1	1	2	1	1	1	1	2	2	1	2	1	2	1	1	1	1	1	1
Malakand	C	1	1	1	1	2	1	1	1	1	1	2	2	2	1	2	1	1	2	2	1	1
Malakand	A	1	1	1	1	2	1	1	1	1	1	2	2	2	1	2	1	2	1	2	1	1
Malakand	A	1	1	1	2	2	1	2	1	1	1	2	2	2	1	2	1	2	1	1	1	1
Malakand	A	1	1	1	2	2	1	1	1	1	1	2	2	1	1	2	1	2	2	1	1	1
Malakand	A	1	1	1	1	2	1	1	1	1	1	2	2	1	2	2	2	2	1	1	1	1
Malakand	A	1	1	1	1	2	1	1	1	1	1	1	2	2	1	1	1	2	2	1	1	1
Malakand	A	1	1	1	2	2	1	1	1	1	1	2	2	2	1	2	1	2	1	1	1	1
Malakand	A	1	1	1	1	1	1	1	1	1	1	2	2	2	1	2	1	2	2	1	1	1
Malakand	A	1	1	1	2	2	1	1	1	1	1	2	2	2	1	2	1	2	1	1	1	1
Malakand	C	1	1	1	2	2	1	1	1	1	2	2	2	1	1	2	1	2	2	1	1	1
Malakand	C	1	1	1	2	2	1	1	1	1	1	2	2	1	1	2	2	2	2	2	1	1
Malakand	C	1	1	1	2	2	1	1	1	1	1	2	2	1	1	2	1	2	2	2	1	1
Malakand	A	1	1	1	2	2	1	1	1	1	1	2	2	2	1	2	1	2	2	1	1	1
Muzaffargarh	F	1	1	2	2	2	1	1	2	2	2	2	2	1	1	2	1	2	2	2	2	1
Muzaffargarh	C	1	2	1	2	2	1	2	2	1	2	1	2	1	2	1	1	2	2	1	1	2
Muzaffargarh	C	1	2	1	1	1	1	1	1	1	1	1	1	1	2	1	2	1	2	1	1	1
Muzaffargarh	A	1	2	1	1	1	1	2	1	2	1	1	2	2	2	1	1	1	1	1	1	1
Muzaffargarh	C	1	2	1	1	1	1	1	2	2	2	1	1	1	2	2	1	1	1	1	1	1
Muzaffargarh	A	1	2	1	1	1	1	2	2	1	1	1	1	1	1	1	2	2	1	1	2	1
Muzaffargarh	C	1	2	1	1	1	1	1	1	2	1	1	1	1	1	1	1	2	2	1	1	1
Muzaffargarh	C	1	2	1	1	1	1	1	2	2	1	2	1	1	1	2	2	2	1	1	1	1
Muzaffargarh	A	1	2	1	1	1	1	1	1	1	1	1	2	2	2	2	2	1	1	1	2	1
Muzaffargarh	C	1	2	1	1	1	1	1	1	2	2	2	2	1	1	2	2	1	1	1	2	1
Muzaffargarh	C	1	2	1	1	1	1	2	1	1	1	2	2	1	1	2	2	2	1	1	2	2
Muzaffargarh	C	1	2	1	2	2	1	1	1	2	1	2	1	1	1	2	2	1	1	1	2	2
Muzaffargarh	A	1	2	1	1	1	1	2	2	2	2	1	2	1	2	1	2	1	1	1	1	1
Muzaffargarh	C	1	2	1	1	1	1	1	1	1	1	2	1	2	1	2	1	2	1	2	2	2
Muzaffargarh	A	1	2	1	1	1	1	2	2	2	2	2	2	1	1	1	2	2	2	1	2	2
Muzaffargarh	A	1	2	1	1	1	1	2	2	1	2	2	2	2	1	1	1	2	2	1	1	2
Muzaffargarh	C	1	2	1	1	1	1	1	2	2	2	1	2	1	1	1	2	1	2	2	2	2
Muzaffargarh	C	1	2	1	1	1	1	2	2	1	2	2	2	1	1	2	2	1	1	1	2	1
Muzaffargarh	A	1	2	1	1	1	1	1	1	1	1	2	2	2	2	1	1	1	2	1	1	1
Muzaffargarh	A	1	2	1	2	1	1	1	2	1	1	2	1	1	2	1	1	2	1	1	2	1
Muzaffargarh	A	1	2	1	1	1	1	2	1	1	2	2	1	1	2	1	1	2	2	1	1	2
Muzaffargarh	A	1	2	1	1	1	1	1	1	1	1	2	1	2	1	2	1	2	1	2	1	2
Muzaffargarh	A	1	2	1	1	1	1	1	2	1	1	2	1	2	1	2	1	2	1	2	1	2
Muzaffargarh	A	1	2	1	2	1	1	2	1	1	1	2	1	2	1	2	1	1	1	1	1	1
Muzaffargarh	C	1	2	1	1	1	1	2	2	2	1	2	1	1	1	1	1	1	2	2	1	1
Muzaffargarh	A	1	2	1	2	1	1	1	1	1	1	1	2	2	1	2	1	2	1	2	1	2
Muzaffargarh	A	1	2	1	1	1	1	1	2	1	2	2	2	2	2	2	1	1	1	1	1	1
Muzaffargarh	C	1	2	1	1	1	1	2	1	1	1	1	1	2	1	1	1	1	2	1	1	1
Muzaffargarh	A	1	2	1	1	1	1	1	1	2	2	2	1	1	1	2	1	1	1	2	1	1
Muzaffargarh	C	1	2	1	1	2	1	2	2	2	2	2	1	1	2	2	2	2	2	2	2	1
Muzaffargarh	A	1	2	1	2	1	1	1	1	1	1	1	2	1	2	1	2	1	1	1	1	2
Muzaffargarh	A	1	2	1	1	1	1	2	1	2	2	1	1	2	1	2	1	1	1	2	1	1
Muzaffargarh	C	1	2	1	1	1	1	1	2	2	2	1	1	1	1	1	1	1	1	1	1	1
Muzaffargarh	A	1	2	1	1	1	1	2	2	1	2	1	1	1	2	1	1	1	1	2	2	1
Muzaffergarh	A	1	2	1	1	1	1	1	2	2	1	1	1	2	2	2	1	2	1	2	1	1
Sindh	B	1	1	2	2	2	1	2	1	1	1	2	1	1	1	2	2	2	2	2	2	1
DG khan	F	1	1	2	2	2	1	1	1	1	1	2	2	2	1	1	2	2	1	2	1	1
DG khan	F	1	2	2	2	2	1	1	1	2	1	1	2	1	2	1	2	1	2	1	2	1
Rajan Pur	B	2	1	2	1	2	1	1	1	1	1	2	2	2	1	2	2	2	2	1	2	1
Rajan Pur	M	2	1	2	1	2	1	1	1	1	1	2	2	1	1	1	2	2	2	2	2	1
Rajan Pur	F	2	1	2	1	2	1	1	1	2	1	2	2	1	1	1	2	2	2	2	1	1
Rajan Pur	F	2	1	2	1	2	1	1	1	1	1	2	2	1	1	1	2	2	1	2	2	2
Rajan Pur	F	2	2	2	2	2	1	1	1	1	1	2	2	2	1	2	1	2	2	2	2	1
Rajan Pur	F	2	2	1	2	2	1	1	1	1	1	2	2	2	1	1	1	2	2	2	2	1
Rajan Pur	B	2	1	2	2	1	1	1	1	1	1	2	2	2	1	1	1	1	2	2	1	1
Rajan Pur	B	2	1	1	1	1	1	1	1	2	2	2	2	1	1	1	2	1	1	1	1	1
Rajan Pur	B	2	1	1	1	1	1	1	1	1	2	2	1	2	1	2	2	2	1	2	2	1
Rajan Pur		2	1	2	2	1	1	1	1	2	1	2	2	2	2	1	1	2	1	2	1	2
Rajan Pur	B	2	2	2	1	1	1	1	1	1	1	2	2	2	1	1	1	2	1	2	2	2
Rajan Pur	B	2	1	2	2	2	1	1	1	1	1	2	2	2	1	1	2	2	1	2	2	1
Rajan Pur	B	2	2	1	1	2	1	1	1	2	1	2	2	2	2	2	2	2	2	1	2	1
Rajan Pur	B	2	2	1	1	1	1	2	1	2	1	2	2	2	2	1	1	2	1	2	1	2
Rajan Pur	B	2	2	2	1	2	1	1	1	1	2	1	2	2	2	2	1	1	2	1	2	2
Rajan Pur	B	2	2	2	2	1	1	1	1	1	1	2	2	2	1	1	1	2	1	2	2	1
Rajan Pur	B	2	2	1	1	2	1	1	1	1	1	2	2	2	1	1	1	2	1	2	2	1
Rajan Pur	B	2	2	2	2	2	1	1	1	1	2	2	2	1	1	1	2	1	1	2	1	1
Rajan Pur	F	2	1	1	2	1	1	1	1	1	2	2	2	2	1	1	1	1	2	1	1	2
Rajan Pur	F	2	1	2	2	2	1	1	1	2	1	2	2	1	1	1	1	1	2	2	1	1
Rajan Pur	F	2	2	1	2	1	1	1	1	1	1	2	2	1	1	2	1	1	2	2	2	1
Rajan Pur	F	2	2	2	1	2	1	1	1	2	1	2	2	1	1	1	2	2	2	2	1	1
Rajan Pur	F	2	2	2	1	1	1	1	1	1	1	2	2	2	2	2	2	2	2	2	1	1
Rajan Pur	F	2	1	2	2	2	1	1	1	1	2	2	2	1	1	2	1	1	2	2	2	1
Rajan Pur	F	2	1	1	1	2	1	1	1	1	1	1	1	1	1	2	1	2	2	2	2	1
Rajan Pur	F	2	1	1	1	2	1	1	1	2	2	2	2	2	1	1	2	1	2	2	2	1
Rajan Pur	F	2	1	2	2	2	1	1	1	1	1	2	2	1	1	2	1	2	1	2	1	1
Rajan Pur	F	2	2	2	2	2	1	1	1	2	1	2	2	1	1	2	2	2	2	2	2	1
Rajan Pur	F	2	2	2	2	2	1	1	1	2	1	2	2	1	1	1	1	2	1	2	1	1
Bhakar	A	2	1	1	1	2	1	1	2	2	1	1	1	1	1	1	1	1	1	1	1	1
Bhakar	C	2	1	1	1	2	1	1	2	1	2	1	2	2	1	2	1	1	2	1	2	1
Bhakar	C	2	1	1	1	1	1	1	2	2	1	2	1	2	2	1	1	2	1	2	1	1
Bhakar	M	2	1	1	1	2	1	2	1	1	1	1	1	1	1	2	2	2	2	2	1	1
Bhakar	M	2	1	1	1	2	1	1	1	2	1	2	2	2	2	1	1	1	2	2	2	2
Bhakar	M	2	1	1	1	2	1	2	1	2	1	2	2	2	1	2	2	2	2	1	1	1
Bhakar	M	2	1	1	1	2	1	1	1	1	1	2	2	2	1	2	1	2	2	2	2	1
Bhakar	B	2	1	2	2	2	1	1	1	1	1	2	2	1	2	1	1	2	2	1	1	1
Bhakar	B	2	1	1	2	2	1	1	1	1	1	2	2	1	1	2	1	2	1	2	1	1
Bhakar	M	2	1	2	1	2	1	1	1	1	1	2	2	2	1	2	1	2	1	2	1	1
Bhakar	B	2	1	1	1	2	1	2	1	1	1	2	2	2	1	2	2	1	2	1	1	1
Bhakar	M	2	1	1	1	2	1	1	1	1	1	2	2	1	2	2	2	2	2	1	1	1
Bhakar	M	2	1	1	1	2	1	1	1	1	1	2	2	1	2	2	2	2	2	2	1	1
Bhakar	B	2	1	1	1	2	1	1	1	1	1	2	2	1	1	1	1	2	2	2	2	1
Bhakar	B	2	1	1	1	2	1	2	1	1	1	2	2	1	1	1	1	2	2	2	2	1
Bhakar	M	2	1	1	1	2	1	1	2	1	2	2	2	2	1	2	2	1	1	2	2	1
Bhakar	B	2	1	1	1	2	1	2	2	1	1	2	2	2	1	2	1	2	1	2	1	1
Bhakar	M	2	1	1	1	2	1	2	2	1	2	2	2	2	1	2	2	1	1	2	2	1
Bhakar	M	2	1	1	1	2	1	1	2	1	2	2	2	2	1	2	2	1	1	2	2	1
Bhakar	M	2	1	1	1	2	1	1	1	1	1	2	2	2	1	2	1	2	1	1	1	1
Bhakar	C	2	1	1	2	1	1	1	1	2	2	1	2	1	2	1	2	1	2	1	1	2
Bhakar	C	2	1	1	1	1	1	2	1	2	2	1	2	1	2	1	2	1	1	2	2	1
Bhakar	C	2	1	1	1	1	1	1	1	1	1	1	1	2	2	1	2	1	1	2	2	1
Bhakar	C	2	1	1	1	1	1	2	1	1	1	2	1	2	2	1	2	1	2	1	2	1
Bhakar	C	2	1	1	1	1	1	1	1	1	1	2	2	2	1	2	1	2	2	1	2	1
Bhakar	C	2	1	1	1	1	1	1	1	1	2	1	2	2	1	1	1	2	2	1	1	2
Bhakar	M	2	1	1	2	2	1	1	2	2	2	2	2	2	1	1	1	1	1	1	2	2
Bhakar	C	2	1	1	1	1	1	2	2	2	2	2	1	1	2	1	2	2	2	1	1	1
Bhakar	C	2	1	1	1	1	1	1	2		2	1	1	2	2	2	2	2	2	2	2	2
Bhakar	C	2	1	1	1	2	1	1	2	1	1	2	1	2	1	2	1	2	1	2	1	2
Bhakar	C	2	1	2	1	2	1	2	2	1	1	2	1	2	1	1	2	1	2	1	2	2
Bhakar	C	2	1	1	1	2	1	1	2	2	1	2	1	2	2	1	1	2	1	2	1	1
Bhakar	C	2	1	1	1	2	1	1	1	1	2	1	1	2	1	2	1	2	1	1	2	1
Bhakar	C	2	1	1	2	1	1	2	2	1	1	1	2	1	2	2	1	1	2	1	2	2
Bhakar	A	2	1	2	1	1	1	2	2	2	2	2	1	1	1	1	1	1	2	2	1	2
Bhakar	A	2	2	2	1	1	1	2	1	2	2	2	1	2	2	1	1	2	2	1	1	1
Bhakar	A	2	1	1	2	2	1	2	1	1	1	2	1	2	1	2	1	2	1	2	1	2
Bhakar	C	2	1	1	1	2	1	1	1	1	1	1	1	1	2	2	1	1	1	1	1	1
Bhakar	C	2	1	1	1	1	1	2	2	2	2	2	2	1	1	1	1	1	1	1	1	1
Bhakar	M	2	1	1	1	2	1	1	1	1	1	2	2	2	1	2	1	2	1	1	1	1
Bhakar	F	2	1	1	1	1	1	1	1	2	1	1	1	1	1	2	2	2	1	1	1	1
Bhakar	B	2	1	1	1	1	1	2	2	2	2	2	1	1	1	1	1	2	1	2	2	1
Bhakar	C	2	1	1	1	2	1	1	1	2	1	2	2	1	2	1	2	1	1	2	1	2
Bhakar	C	2	1	1	1	2	1	1	2	2	1	1	1	1	2	1	2	1	2	1	2	1
Khushab	M	2	2	1	1	2	1	1	1	1	1	2	2	2	2	2	2	2	1	2	1	1
Jhang	D	2	1	2	2	2	1	1	1	1	1	2	2	1	1	1	1	2	1	2	1	1
Jhang	D	2	1	1	2	1	1	1	2	2	1	2	1	2	2	1	1	2	1	2	1	2
Jhang	D	2	2	2	1	1	1	2	2	2	1	1	2	2	1	2	1	1	2	1	2	1
Jhang	D	2	2	1	2	2	1	1	1	2	1	2	2	1	2	1	1	2	2	1	2	1
Jhang	D	2	2	2	1	2	1	1	1	2	2	2	2	2	1	2	1	2	1	1	1	2
Jhang	D	2	2	1	2	2	1	1	2	1	1	1	2	2	2	1	1	1	2	1	2	2
Jhang	D	2	1	1	1	1	1	1	1	1	1	2	2	1	1	2	2	1	2	2	2	1
Jhang	D	2	2	1	2	2	1	1	2	1	2	2	2	1	1	1	1	1	2	1	2	1
Jhang	F	2	1	2	2	2	1	1	1	2	2	2	2	1	2	2	1	2	2	2	2	1
Jhang	D	2	1	1	1	2	1	1	1	1	1	2	2	1	2	1	1	2	1	2	1	1
Jhang	D	2	1	1	1	1	1	2	2	1	1	2	1	2	1	1	1	1	1	1	1	1
Jhang	D	2	1	2	2	2	1	1	1	1	1	2	2	1	1	1	1	2	2	2	2	1
Jhang	D	2	1	2	1	1	1	1	1	1	1	2	2	1	1	1	1	2	2	2	2	1
Jhang	D	2	1	2	2	1	1	1	1	1	1	2	1	1	2	1	1	1	2	2	1	1
Jhang	D	2	1	2	2	2	1	1	1	1	1	2	2	1	1	1	1	2	1	2	2	1
Jhang	D	2	1	2	2	2	1	1	1	1	2	2	2	1	2	1	2	1	1	2	1	1
Jhang	D	2	1	1	2	2	1	1	1	1	1	2	2	2	2	1	1	2	2	2	2	1
Jhang	D	2	1	2	1	1	1	1	1	1	1	2	2	1	2	1	1	2	2	2	2	1
Jhang	D	2	1	1	2	2	1	1	1	1	1	2	2	2	2	1	1	2	2	2	2	1
Jhang	D	2	1	1	2	2	1	1	1	1	1	2	2	1	1	2	1	2	1	2	1	1
Jhang	D	2	1	2	2	2	1	1	1	1	1	2	2	1	2	2	1	1	2	2	2	1
Jhang	D	2	1	1	2	2	1	1	1	1	1	2	2	1	2	1	2	2	2	2	1	1
Jhang	D	2	1	1	1	2	1	1	1	1	1	2	2	1	1	1	1	1	1	2	1	1
Jhang	D	2	1	2	2	2	1	1	1	2	1	2	2	2	1	2	1	2	1	2	1	1
Jhang	D	2	1	2	1	2	1	1	1	2	1	2	2	2	2	1	2	2	2	2	2	1
Jhang	D	2	1	1	2	1	1	1	2	2	2	2	1	2	2	2	1	2	2	2	2	1
Jhang	D	2	1	2	2	2	1	1	1	2	1	2	2	1	2	2	1	2	2	2	2	1
Jhang	B	2	1	1	2	2	1	1	1	1	1	2	2	1	1	1	1	2	2	2	1	1
Jhang	D	2	1	2	1	1	1	1	2	2	1	1	1	1	1	2	2	2	2	2	2	2
Jhang	B	2	1	2	2	1	1	1	2	1	1	1	1	1	1	2	1	2	2	1	1	1
Jhang	D	2	1	1	2	2	1	1	1	1	1	2	2	1	1	1	1	2	2	2	1	1
Jhang	D	2	1	2	1	2	1	1	1	1	1	2	2	1	2	1	2	2	1	2	1	1
Jhang	B	2	1	2	2	2	1	1	1	1	1	2	2	2	2	1	2	2	1	2	1	1
Jhang	D	2	1	2	2	2	1	1	1	1	1	2	2	2	1	1	1	1	2	2	1	1
Jhang	D	2	1	2	2	2	1	1	1	1	2	2	2	1	1	2	1	2	1	2	1	1
Jhang	D	2	1	2	2	2	1	1	1	1	1	2	2	1	1	1	2	1	2	2	1	2
Jhang	D	2	1	2	2	2	1	1	1	1	1	2	2	1	2	1	2	2	1	2	1	1
Jhang	D	2	1	1	2	2	1	1	1	1	2	1	1	1	1	2	2	1	1	1	1	1
Jhang	D	2	1	2	1	1	1	2	2	2	1	1	2	1	2	2	1	1	2	2	1	1
Jhang	D	2	1	2	2	2	1	1	1	1	1	2	1	1	2	1	1	2	1	2	1	1
Jhang	D	2	1	2	1	2	1	1	1	1	2	1	2	1	1	1	1	2	1	2	2	1
Jhang	D	2	1	2	1	1	1	1	1	1	1	1	1	2	1	2	1	1	2	1	1	1
Jhang	D	2	1	1	2	2	1	2	2	2	2	2	2	2	1	1	1	2	2	2	2	2
Jhang	D	2	1	1	1	1	1	1	1	1	1	1	2	1	2	2	2	1	2	2	1	2
Jhang	D	2	1	1	2	2	1	1	1	1	1	1	2	1	2	2	2	2	2	2	1	1
Jhang	D	2	1	1	2	2	1	1	1	1	1	1	2	1	2	2	2	2	2	2	1	1
Jhang	D	2	1	1	2	2	1	1	1	1	1	1	2	1	2	2	2	2	2	2	1	1
Jhang	B	2	2	1	2	2	1	1	1	2	1	2	1	2	1	1	2	2	1	1	1	1
Jhang	D	2	1	2	2	2	1	1	1	1	1	2	2	1	1	1	2	2	2	2	2	1
Jhang	F	2	1	2	1	1	1	1	1	1	1	2	1	1	1	1	2	1	1	2	2	1
Jhang	D	2	1	1	1	2	1	1	1	1	1	2	2	1	1	1	2	2	2	2	1	1
Lahore	B	2	2	2	1	1	1	1	1	2	1	2	2	2	1	1	1	1	2	1	2	1
Lahore	M	2	2	2	2	2	1	1	2	2	1	2	2	1	1	1	1	1	2	2	2	2
Lahore	M	2	2	2	2	2	1	2	2	1	2	2	1	1	1	1	2	1	1	2	1	1
Lahore	B	2	2	2	2	1	1	1	1	1	2	1	1	1	2	2	1	2	1	2	2	1
Lahore	B	2	2	2	2	2	1	1	1	1	1	2	2	2	1	2	2	2	1	2	1	1
Lahore	B	2	1	2	1	1	1	1	1	1	2	2	1	2	1	2	1	1	1	2	1	1
Lahore	M	2	1	2	2	2	1	1	1	2	1	2	2	1	2	2	1	2	1	2	1	1
Lahore	D	2	1	2	2	2	1	1	1	2	1	2	2	1	2	1	1	2	1	2	1	1
Lahore	B	2	2	2	2	2	1	2	2	1	1	2	2	1	1	2	1	2	1	2	2	2
Lahore	B	2	2	2	2	2	1	2	2	2	1	1	1	1	1	1	1	2	2	2	1	1
Lahore	B	2	2	2	2	2	1	2	1	2	1	2	1	1	2	2	1	2	1	2	2	2
Lahore	B	2	1	2	2	2	1	2	1	1	1	1	2	2	1	2	2	2	2	2	2	1
Lahore	M	2	1	2	2	1	1	2	1	2	1	1	1	1	1	1	1	2	2	2	2	1
Lahore	B	2	1	2	2	2	1	2	1	2	1	2	1	1	2	2	2	2	2	2	2	1
Peshawar	B	2	2	1	1	2	1	1	1	2	1	2	2	1	1	2	2	2	1	2	1	2
Peshawar	B	2	1	1	1	1	1	1	1	1	1	2	2	1	1	1	1	2	2	2	1	1
Peshawar	M	2	1	2	2	2	1	1	2	2	1	2	1	1	2	2	2	1	1	2	1	2
Mardan	B	2	1	1	2	2	1	1	1	2	1	2	2	1	2	2	2	2	1	1	1	1
Mardan	B	2	2	1	1	1	1	1	2	1	1	1	1	1	2	2	1	1	1	2	1	2
Mardan	B	2	2	1	2	2	1	1	1	2	1	2	2	2	1	1	1	1	1	2	2	1
Mardan	B	2	2	1	1	1	1	1	2	2	1	2	2	1	2	1	1	1	2	1	2	1
Mardan	B	2	2	1	2	2	1	1	1	1	1	2	2	1	1	2	1	2	2	2	1	2
Mardan	B	2	2	1	2	2	1	2	1	2	1	2	2	2	2	2	2	2	1	2	1	1
Mardan	M	2	1	1	2	2	1	1	1	1	1	1	2	1	1	1	1	2	1	2	1	1
Mardan	M	2	1	1	1	2	1	1	1	2	1	2	2	1	2	1	1	2	1	1	1	1
Mardan	M	2	1	1	2	2	1	1	1	1	1	2	2	2	1	2	2	2	1	1	1	1
Mardan	M	2	1	1	2	2	1	1	1	1	1	2	2	1	2	1	1	2	1	2	1	1
Mardan	B	2	2	1	1	2	1	1	1	1	2	2	2	2	1	1	2	1	2	2	2	1
Mardan	B	2	2	1	1	2	1	1	1	1	2	2	2	2	1	2	1	1	1	2	1	2
Mardan	B	2	2	1	1	2	1	2	2	2	1	2	2	2	1	2	2	2	1	2	2	1
Mardan	B	2	2	2	2	1	1	1	1	1	1	2	2	1	2	1	1	2	1	2	1	2
Mardan	B	2	2	1	1	2	1	1	1	1	1	2	2	2	1	1	2	2	2	2	1	1
Mardan	B	2	2	2	2	2	1	1	1	1	1	2	2	2	1	1	2	1	1	2	1	1
Mardan	B	2	2	2	2	2	1	1	1	1	1	2	1	1	2	2	2	2	1	2	2	2
Mardan	B	2	2	1	2	2	1	1	1	2	1	2	2	1	2	1	1	2	1	2	1	1
Mardan	B	2	2	1	1	2	1	1	1	1	1	1	1	2	1	2	1	1	2	2	1	1
Mardan	B	2	2	1	1	2	1	1	1	2	1	2	2	1	1	2	2	2	1	2	2	2
Mardan	M	2	2	1	2	2	1	1	1	2	1	2	2	2	1	2	2	2	1	2	1	1
Mardan	M	2	2	1	2	2	1	2	2	2	2	2	2	2	2	1	1	1	1	1	1	1
Mardan	B	2	2	1	1	1	1	2	1	1	1	2	1	1	1	2	1	1	2	1	1	1
Malakand	B	2	1	1	1	2	1	2	1	1	2	1	2	1	1	2	1	2	1	2	1	2
Malakand	M	2	1	1	2	1	1	1	1	1	1	2	2	2	1	1	1	2	2	2	1	1
Malakand	B	2	1	1	2	2	1	1	1	1	1	2	2	2	2	2	2	2	2	2	2	1
Malakand	B	2	2	1	1	2	1	1	1	2	2	2	2	1	1	1	1	2	1	2	1	1
Malakand	B	2	2	1	2	2	1	1	1	2	1	2	2	2	2	2	2	2	1	2	1	2
Malakand	M	2	1	1	1	2	1	1	2	2	1	2	2	1	2	2	2	2	2	2	1	1
Malakand	M	2	1	1	2	2	1	1	1	2	1	2	2	2	1	2	2	1	2	2	2	1
Malakand	M	2	1	1	2	2	1	1	1	2	2	1	2	1	2	2	1	1	2	2	1	2
Malakand	B	2	1	1	1	1	1	1	1	1	2	2	1	1	2	2	1	1	1	1	1	1
Malakand	M	2	2	1	2	2	1	2	1	1	2	1	2	1	1	1	2	2	1	2	2	1
Muzaffargarh	B	2	1	1	1	1	1	2	2	1	2	1	2	1	2	1	2	1	1	1	2	1
Muzaffargarh	B	2	1	1	1	1	1	1	1	1	1	2	2	2	1	2	1	2	1	2	1	1
Muzaffargarh	B	2	1	2	2	2	1	1	2	2	2	2	1	1	1	2	2	2	2	2	2	2
Muzaffargarh	B	2	1	1	2	2	1	1	2	2	1	2	2	2	1	2	2	2	2	1	2	1
Vehari	F	2	1	2	1	2	1	1	1	2	1	2	1	1	1	1	1	1	1	2	1	1
Vehari	B	2	1	1	1	2	1	2	1	2	1	1	2	2	2	2	2	2	1	2	1	1
Vehari	F	2	1	1	2	2	1	1	1	1	1	2	2	2	1	2	1	2	2	2	1	1
Vehari	B	2	1	1	2	1	1	1	1	1	2	2	2	2	1	2	1	2	2	2	1	1
Vehari	F	2	1	1	1	2	1	1	1	1	2	2	2	1	1	1	1	1	1	1	1	1
Vehari	F	2	1	2	1	2	1	1	2	2	2	2	2	1	2	2	1	2	2	1	1	1
Vehari	F	2	1	2	1	1	1	1	1	1	2	2	2	1	1	2	2	1	1	1	1	2
Vehari	F	2	1	1	1	2	1	2	2	1	1	2	2	1	2	1	2	1	2	2	1	2
Khanewal	F	2	1	1	2	2	1	1	1	1	1	2	2	2	1	1	1	1	1	1	1	1
Khanewal	F	2	2	2	1	1	1	1	1	1	1	1	2	1	1	2	1	1	1	2	1	1
Khanewal	B	2	1	2	2	2	1	1	2	2	2	2	2	2	2	1	2	2	2	2	2	1
Khanewal	B	2	1	2	2	2	1	1	2	2	2	2	2	2	2	2	1	2	2	2	2	1
Khanewal	F	2	1	2	2	2	1	1	2	2	2	2	2	2	2	1	1	2	2	2	2	1
Khanewal	B	2	1	2	2	2	1	1	2	2	2	2	2	2	2	2	2	2	2	2	2	1
Khanewal	B	2	1	1	1	2	1	2	2	1	2	1	2	2	1	1	2	1	2	2	1	2
Khanewal	B	2	1	1	1	1	1	1	2	2	1	1	1	1	1	1	2	1	1	1	2	1
Khanewal	B	2	2	2	2	2	1	1	2	1	2	2	2	1	2	1	1	2	1	2	2	1
Khanewal	B	2	2	2	2	2	1	1	2	1	1	2	2	1	2	1	1	2	1	1	2	1
Khanewal	B	2	1	2	1	2	1	1	1	1	1	1	2	1	1	1	1	1	1	2	1	1
Khanewal	B	2	2	2	2	2	1	1	1	1	1	2	2	2	1	1	1	2	1	2	1	1
Khanewal	B	2	2	2	2	2	1	1	1	2	1	1	2	2	1	1	1	2	1	2	1	1
Khanewal	B	2	2	2	2	2	1	1	1	1	1	2	2	1	1	2	1	2	1	2	1	1
Khanewal	B	2	2	2	2	2	1	2	1	1	2	2	2	1	1	1	1	1	1	1	1	1
Multan	B	2	1	2	2	2	1	1	1	1	2	2	2	1	1	1	1	2	1	2	1	1
Multan	B	2	1	1	2	1	1	1	1	1	2	2	2	1	1	2	1	2	1	1	1	1
Multan	B	2	1	2	1	1	1	1	1	2	1	1	2	1	1	2	1	1	1	2	1	1
Multan	B	2	1	2	2	2	1	1	1	1	1	1	1	1	1	2	2	2	1	2	1	1
Multan	B	2	1	1	1	1	1	1	1	1	1	1	1	1	1	1	1	1	1	1	1	1
Multan	B	2	1	2	1	1	1	1	1	1	1	1	1	1	1	1	1	1	1	1	1	1
Multan	B	2	1	2	2	2	1	1	1	1	1	2	2	1	2	2	2	2	2	2	1	1
Multan	B	2	2	2	2	2	1	1	1	2	1	2	1	1	2	1	1	2	2	2	1	1
Multan	B	2	1	1	1	1	1	1	1	2	2	2	1	2	1	2	1	2	1	1	1	1
Multan	B	2	1	1	1	1	1	1	1	1	1	1	1	1	1	1	1	1	1	1	1	1
Multan	B	2	1	1	1	2	1	2	1	2	2	1	2	1	2	1	2	1	2	1	2	1
Multan	B	2	1	1	1	1	1	1	1	1	1	2	2	2	1	2	1	2	1	1	1	1
Multan	B	2	1	1	1	2	1	2	1	2	1	1	1	1	2	1	1	1	1	1	2	1
Multan	B	2	1	1	1	1	1	1	1	1	1	1	1	2	1	1	2	2	1	2	1	2
Multan	B	2	2	2	1	1	1	2	1	2	1	2	2	1	1	2	2	1	1	2	1	1
Multan	B	2	2	2	2	2	1	1	1	1	1	1	2	1	2	1	2	1	1	2	1	1
Multan	B	2	2	2	2	2	1	1	1	1	1	1	2	1	2	1	2	1	1	2	1	1
Multan	B	2	2	2	1	1	1	1	1	1	2	2	2	2	2	2	2	2	2	1	1	1
Multan	B	2	1	1	1	2	1	2	2	1	1	2	1	1	1	2	1	2	1	1	1	2
Multan	B	2	2	1	2	2	1	1	1	1	1	1	1	2	2	2	1	2	1	1	2	1
Multan	B	2	2	1	1	2	1	1	1	1	1	2	2	2	1	1	2	2	1	1	1	1
Multan	B	2	1	1	2	2	1	1	1	1	1	2	2	2	1	2	1	2	2	2	1	1
Multan	B	2	1	1	2	2	1	1	1	1	1	2	1	2	1	2	1	2	2	2	1	1
Multan	B	2	1	2	2	2	1	1	1	2	1	2	2	2	1	2	1	2	1	2	2	1
Multan	B	2	2	2	2	2	1	1	1	1	1	2	2	2	1	1	1	2	1	2	1	1
Multan	B	2	1	1	1	2	1	1	1	1	1	1	1	1	1	2	1	2	1	2	1	1
Multan	B	2	2	2	2	2	1	1	1	1	2	2	2	2	1	2	1	2	2	2	1	1
Multan	B	2	2	2	1	1	1	1	1	1	1	1	2	1	1	1	1	1	1	1	1	1
Multan	B	2	2	2	1	1	1	1	1	1	2	1	1	1	2	1	1	1	1	2	1	1
Multan	B	2	2	2	2	2	1	1	1	2	1	2	2	2	1	2	1	2	2	2	1	1
Multan	B	2	1	2	2	2	1	1	2	2	2	2	2	2	2	2	1	2	2	2	2	1
Multan	B	2	1	2	2	2	1	1	2	2	2	2	2	2	2	2	1	2	2	2	2	1
Multan	B	2	2	1	2	2	1	2	2	1	1	1	2	1	1	2	1	1	1	2	1	1
Multan	B	2	2	2	1	2	1	1	1	1	1	2	1	2	1	2	1	2	1	2	1	2
Multan	B	2	2	2	1	1	1	1	1	1	1	2	1	1	2	1	1	1	1	2	1	1
Multan	B	2	2	2	2	2	1	1	1	1	1	1	1	1	2	2	1	2	1	2	1	2
Multan	B	2	2	1	1	1	1	1	1	2	1	1	2	2	1	2	1	1	1	2	1	1
Multan	B	2	2	2	1	2	1	1	1	1	1	1	2	1	1	2	1	2	2	2	1	1
Multan	B	2	1	1	1	1	1	1	1	1	2	2	2	2	1	2	1	1	2	2	2	1
Multan	B	2	1	2	1	2	1	2	1	2	1	1	2	2	1	2	1	1	2	1	2	1
Multan	B	2	1	2	1	2	1	1	1	1	2	2	2	1	1	2	1	2	1	2	1	1
Multan	B	2	1	2	2	2	1	2	2	1	1	1	2	1	2	2	2	2	2	2	1	1
Multan	B	2	2	2	2	1	1	2	1	1	1	2	1	1	2	2	2	2	1	2	1	1
Multan	B	2	2	2	2	2	1	1	1	2	1	2	2	2	1	2	2	2	2	2	1	1
Multan	B	2	1	2	1	2	1	2	1	2	1	2	2	2	1	2	1	2	1	2	1	1
Multan	B	2	1	2	2	2	1	2	2	2	2	2	2	2	2	2	1	2	2	2	2	1
Multan	B	2	1	2	2	2	1	1	1	2	1	2	2	2	2	1	1	1	2	2	2	1
Multan	B	2	1	2	2	2	1	2	1	1	1	1	1	2	1	2	1	1	1	1	2	1
Multan	B	2	1	1	1	2	1	2	2	2	1	2	2	1	1	2	2	2	2	2	1	1
Multan	B	2	1	2	2	2	1	1	1	1	1	2	2	2	2	2	1	2	2	2	2	1
Multan	B	2	1	2	2	2	1	2	1	1	1	2	1	1	1	2	1	1	1	2	1	1
Multan	B	2	1	2	2	2	1	1	2	2	2	2	2	2	2	2	1	2	2	2	2	1
Multan	B	2	1	1	1	1	1	1	1	1	1	2	2	2	1	1	2	2	2	2	1	1
Multan	B	2	1	2	2	2	1	1	1	2	1	2	2	2	1	2	2	2	1	2	1	1
Multan	B	2	1	2	2	2	1	1	2	2	2	2	2	2	2	2	2	2	2	2	2	2
Multan	B	2	1	1	1	1	1	1	1	1	1	1	2	2	1	2	1	1	1	2	1	1
Multan	B	2	1	2	2	2	1	1	2	2	2	2	2	2	2	2	1	2	2	2	2	1
Multan	B	2	1	2	2	2	1	2	2	2	2	2	2	2	2	2	1	2	2	2	2	1
Multan	B	2	1	1	1	1	1	1	1	1	2	1	2	1	1	2	1	2	1	1	1	1
Multan	B	2	1	2	2	2	1	1	1	2	2	2	2	2	2	2	1	2	2	2	2	1
Multan	B	2	1	2	1	2	1	1	1	1	1	2	1	2	1	2	2	2	2	2	2	1
Multan	B	2	1	2	2	2	1	2	2	2	2	2	2	2	2	2	1	2	2	2	2	1
Multan	B	2	1	2	1	2	1	1	1	2	1	1	2	1	2	2	2	2	2	2	2	1
Multan	B	2	2	2	2	2	1	1	1	1	1	2	2	2	1	1	2	1	1	2	1	1
Multan	B	2	1	2	2	2	1	2	2	2	1	2	2	2	2	2	2	2	2	2	1	2
Multan	M	2	1	2	2	2	1	2	1	2	2	2	2	1	2	2	2	2	2	2	2	1
Multan	B	2	1	2	2	2	1	1	2	2	2	2	2	2	2	2	1	2	2	2	2	1
Multan	B	2	1	1	1	2	1	1	1	2	1	2	2	1	1	2	1	1	2	2	2	1
Multan	B	2	1	2	2	2	1	2	2	2	2	2	2	2	2	2	2	2	2	2	2	1
Multan	B	2	1	2	2	2	1	1	2	2	2	2	2	2	2	1	2	2	2	2	2	1
Multan	B	2	1	1	1	2	1	1	2	2	2	2	2	2	1	1	2	2	2	2	2	1
Multan	B	2	1	2	2	2	1	2	2	2	2	2	2	2	2	2	1	2	2	2	2	1
Multan	B	2	1	1	2	1	1	1	1	1	1	2	2	2	2	1	1	1	1	2	2	1
Multan	B	2	1	2	2	2	1	2	2	2	2	2	2	2	2	2	1	2	2	2	2	2
Multan	B	2	1	1	1	2	1	1	1	2	1	2	2	2	2	2	2	1	1	2	2	1
Multan	B	2	1	2	2	2	1	1	1	2	2	2	2	2	2	2	2	2	2	2	2	1
Multan	B	2	1	2	2	2	1	1	2	2	2	2	2	2	2	2	2	2	2	2	2	2
Multan	B	2	1	2	2	2	1	1	2	2	2	2	2	2	2	2	2	2	2	2	2	2
Multan	B	2	1	2	2	2	1	1	2	2	2	2	2	2	2	2	2	2	2	2	2	2
Multan	B	2	1	2	2	2	1	1	2	2	2	2	2	2	2	2	1	2	2	2	2	1
Muzaffargarh	B	2	1	2	1	2	1	1	1	2	1	2	2	1	1	2	1	2	2	2	2	1
AJK	B	2	1	2	1	1	1	1	1	1	1	2	2	2	1	1	1	2	1	1	2	1
Muree	F	2	1	1	2	2	1	1	1	1	2	2	2	2	2	2	1	1	1	2	1	1
Haripur	B	2	1	1	1	2	1	1	2	2	2	1	2	1	2	2	1	1	2	1	2	1
Fata	B	2	1	1	1	1	1	1	1	2	1	1	1	2	1	2	1	1	2	2	1	1
Bolachistan	B	2	2	1	1	2	1	1	1	2	1	1	2	2	1	2	1	1	1	1	1	1
Bolachistan	B	2	2	2	1	2	1	1	1	1	1	2	2	1	2	2	1	2	2	2	1	1
Cheechawatni	B	2	1	1	1	2	1	1	2	2	2	2	2	2	2	2	1	2	2	2	2	1
Khushab	B	2	1	1	1	1	1	2	2	1	1	1	1	2	2	1	2	1	1	2	1	1
Faislabad	B	2	1	2	2	2	1	1	2	2	2	2	2	2	2	2	1	2	2	2	2	1
Okara	B	2	1	2	2	1	1	1	1	2	1	2	2	2	1	2	2	2	1	2	1	1
Attock	B	2	2	2	2	2	1	1	1	1	1	2	2	2	1	2	2	2	1	2	1	1
Jhang	B	2	1	1	1	1	1	1	1	2	1	2	2	2	1	2	1	2	1	2	1	1
Rawalpindi	B	2	1	1	1	1	1	1	1	1	1	1	2	1	1	2	1	2	1	2	1	1
Liyah	B	2	1	2	1	2	1	2	1	2	2	1	2	1	1	2	1	2	1	1	1	1
Liyah	B	2	1	2	1	2	1	1	1	1	2	2	2	2	2	2	1	2	1	1	2	1
DG khan	B	2	1	1	1	2	1	1	2	1	1	1	1	2	1	1	1	2	1	1	1	1
DG khan	B	2	1	2	2	2	1	1	1	2	1	2	2	1	1	2	1	2	2	2	1	1
Muzaffargarh	B	2	1	2	1	1	1	1	1	1	1	2	2	2	1	1	1	2	1	1	2	1
Khanewal	B	2	1	1	1	2	1	1	2	2	1	1	1	2	1	2	1	1	1	1	2	1
Tonsa Shareef	B	2	1	2	2	2	1	1	2	2	2	2	2	2	2	2	1	2	2	2	2	1
Bahawalpur	B	2	1	2	2	2	1	1	1	1	1	2	2	2	1	2	1	2	1	2	1	1
Bahawalpur	B	2	1	2	1	2	1	1	1	1	1	2	2	2	1	2	1	2	1	2	1	1
Bahawalpur	B	2	1	1	1	1	1	1	1	2	1	1	1	1	1	2	1	2	1	2	1	2
Bahawalpur	B	2	1	2	2	2	1	1	1	1	1	2	2	1	1	1	1	2	2	2	1	1
Bahawalpur	B	2	2	1	1	1	1	1	1	2	1	2	2	2	2	2	2	2	1	2	2	1
Bahawalpur	B	2	2	1	1	1	1	1	1	2	1	2	2	1	1	2	1	1	1	2	1	1
Bahawalpur	B	2	1	2	2	2	1	1	2	2	2	2	2	2	2	1	2	2	2	2	2	1
RY khan	B	2	1	2	1	1	1	1	1	1	1	1	2	1	1	2	1	2	1	2	1	2
RY khan	B	2	1	2	2	2	1	2	1	1	2	2	2	1	1	1	1	1	2	2	1	1
DI khan	B	2	1	2	1	1	1	1	1	2	1	1	2	1	2	1	2	2	2	2	1	1
Bahawalpur	B	2	2	2	2	2	1	1	1	1	1	2	2	1	2	1	1	2	1	2	2	1
Rajan Pur	B	2	1	2	1	1	1	1	2	2	1	1	1	2	2	2	1	1	2	2	1	2
Bhakar	B	3	1	1	1	2	1	2	1	2	1	2	2	2	1	2	1	2	2	2	2	1
Bhakar	B	3	1	2	1	2	1	1	1	2	1	2	2	2	1	2	1	2	2	2	2	1
Bhakar	B	3	1	2	1	2	1	2	1	2	1	2	2	2	1	2	1	2	2	2	2	1
Bhakar	B	3	1	1	1	2	1	1	1	1	1	2	2	2	2	2	1	1	2	2	2	1
Bhakar	M	3	1	2	1	2	1	2	1	2	1	2	2	2	2	1	1	1	2	2	2	2
Rajan Pur	F	1	2	1	1	2	2	2	1	1	1	2	2	2	1	1	1	2	1	1	2	1
Rajan Pur	F	1	2	2	2	2	2	2	1	2	1	1	2	1	1	1	1	2	1	1	2	2
Rajan Pur	F	1	2	2	2	2	2	2	1	2	1	1	1	1	1	1	1	1	2	2	2	2
Rajan Pur	F	1	2	2	2	2	2	2	1	2	1	1	1	1	1	1	1	1	2	2	2	2
Rajan Pur	F	1	2	1	2	2	2	2	1	2	1	2	2	2	2	2	2	1	2	1	1	1
Rajan Pur	F	1	2	1	2	2	2	2	1	2	1	2	2	2	1	2	1	2	1	1	1	1
Rajan Pur	F	1	2	1	2	2	2	2	1	2	1	2	2	2	1	1	1	2	1	2	1	1
Rajan Pur	F	1	2	1	2	2	2	2	1	2	1	2	2	2	1	1	1	2	1	2	2	2
Rajan Pur	F	1	2	1	2	2	2	2	1	2	1	2	2	1	1	1	1	1	1	1	2	1
Rajan Pur	F	1	2	2	1	1	2	1	1	1	2	1	2	2	2	1	1	1	2	2	2	1
Rajan Pur	F	1	2	2	2	2	2	1	1	2	1	2	2	2	1	1	1	2	2	1	2	1
Rajan Pur	F	1	2	2	2	2	2	1	1	2	1	2	2	1	1	1	1	2	2	2	2	1
Rajan Pur	F	1	2	2	2	2	2	1	1	2	1	2	2	2	1	2	1	2	2	2	2	1
Rajan Pur	F	1	2	2	1	2	2	1	1	2	1	2	2	2	1	2	1	2	1	2	2	1
Rajan Pur	A	1	1	1	1	2	2	1	2	2	2	2	2	2	2	2	2	2	2	2	2	2
Rajan Pur	A	1	1	1	1	2	2	2	2	2	1	1	2	2	2	2	2	2	2	2	2	1
Rajan Pur	F	1	1	2	2	2	2	1	1	1	2	1	1	1	1	2	2	2	2	1	1	1
Rajan Pur	F	1	1	2	1	2	2	2	1	2	2	2	2	2	1	2	2	1	2	1	2	1
Rajan Pur	F	1	1	2	2	2	2	1	2	1	2	2	1	2	1	2	2	2	1	2	1	2
Rajan Pur	F	1	1	1	1	1	2	1	1	1	2	1	2	2	1	1	2	1	1	2	2	1
Rajan Pur	F	1	1	1	1	2	2	1	1	1	2	1	2	2	1	2	2	2	2	2	1	1
Rajan Pur	F	1	1	1	1	2	2	1	1	2	1	1	1	1	2	1	2	1	1	1	1	1
Rajan Pur	F	1	1	1	2	2	2	1	1	1	1	2	2	2	2	2	1	2	2	2	1	1
Rajan Pur	F	1	1	1	2	2	2	1	1	2	1	1	1	1	1	1	1	2	1	1	1	1
Rajan Pur	F	1	1	1	2	1	2	2	2	2	1	2	1	1	1	1	1	1	1	1	2	1
Rajan Pur	F	1	1	1	1	1	2	1	1	2	1	2	2	2	1	2	2	1	2	2	2	1
Rajan Pur	F	1	1	1	1	2	2	2	1	1	1	2	2	1	1	1	1	1	2	2	1	1
Bhakar	A	1	1	1	1	2	2	1	2	1	2	2	2	1	2	2	2	1	1	1	2	2
Bhakar	A	1	1	1	2	1	2	1	1	2	2	1	2	2	1	2	1	2	1	2	1	2
Bhakar	A	1	1	1	1	1	2	1	1	1	1	1	1	2	2	1	2	1	1	1	1	2
Bhakar	A	1	1	1	1	2	2	1	1	1	2	1	2	2	2	2	1	2	1	2	2	1
Bhakar	A	1	1	1	1	2	2	2	1	2	2	1	2	1	2	1	2	1	1	1	2	2
Bhakar	A	1	2	2	1	2	2	1	2	1	2	1	2	2	1	2	2	1	2	2	1	2
Bhakar	A	1	1	1	1	1	2	2	1	1	1	1	2	1	2	2	1	1	1	2	2	1
Bhakar	C	1	1	2	1	2	2	2	1	2	1	2	2	2	1	2	2	2	1	2	1	2
Bhakar	C	1	1	1	2	2	2	2	1	1	2	2	2	2	2	2	2	2	2	2	1	1
Bhakar	C	1	1	1	1	1	2	2	1	2	1	2	1	2	2	1	2	2	2	1	1	2
Bhakar	C	1	1	1	1	1	2	2	1	2	2	1	1	2	2	2	1	1	2	2	1	1
Bhakar	C	1	1	1	1	1	2	1	1	1	2	2	1	2	2	2	1	2	2	1	2	2
Bhakar	C	1	1	1	1	1	2	1	1	1	1	2	2	1	1	2	1	1	2	1	2	1
Bhakar	C	1	1	1	1	2	2	2	2	1	2	2	2	1	1	1	2	1	2	1	1	1
Bhakar	C	1	1	1	1	2	2	2	2	1	2	2	2	1	1	1	2	1	2	1	1	1
Bhakar	A	1	1	1	1	2	2	2	1	2	2	2	1	2	2	2	1	1	2	2	2	2
Bhakar	C	1	1	1	2	1	2	2	2	2	1	2	1	2	2	2	2	2	1	2	2	2
Bhakar	C	1	1	1	1	2	2	2	2	2	2	1	2	2	1	2	2	2	2	2	2	2
Bhakar	C	1	1	1	1	1	2	1	1	1	1	1	2	2	2	1	1	2	1	2	2	2
Bhakar	C	1	1	1	1	1	2	1	1	2	2	1	2	1	1	2	1	2	1	2	1	2
Bhakar	C	1	1	1	2	2	2	1	2	1	2	2	2	2	2	2	2	2	2	2	2	2
Bhakar	C	1	1	1	2	2	2	2	2	1	1	2	1	1	2	2	1	2	1	2	1	2
Bhakar	C	1	1	1	2	2	2	1	2	1	1	2	2	2	1	1	1	2	2	1	1	2
Bhakar	C	1	1	1	2	2	2	2	1	1	2	2	2	2	1	1	1	2	2	2	2	2
Bhakar	C	1	1	1	1	1	2	2	1	2	2	1	2	1	2	1	2	1	1	1	2	1
Bhakar	C	1	1	1	1	1	2	2	1	2	2	2	1	2	1	2	1	1	1	1	2	1
Bhakar	C	1	1	1	2	2	2	1	1	1	2	2	2	1	2	1	1	2	1	1	2	2
Bhakar	C	1	1	1	1	1	2	2	2	2	1	2	1	2	1	2	1	1	2	2	1	2
Bhakar	C	1	1	1	1	2	2	2	1	2	2	1	2	1	1	2	2	1	2	1	1	2
Bhakar	C	1	1	1	1	1	2	2	2	1	2	2	2	2	1	1	1	1	1	2	2	2
Bhakar	A	1	1	1	1	1	2	1	2	1	2	2	2	2	1	1	1	2	1	2	1	2
Bhakar	C	1	1	1	1	2	2	1	2	2	1	2	2	1	2	2	1	2	1	2	2	1
Bhakar	B	1	1	1	1	2	2	2	1	2	1	1	1	2	1	2	2	2	1	1	2	1
Bhakar	C	1	1	1	1	2	2	1	2	1	2	2	2	1	1	1	1	1	2	2	1	1
Bhakar	C	1	1	1	1	1	2	2	2	1	1	1	2	2	2	1	1	2	1	1	2	2
Bhakar	C	1	1	1	1	2	2	1	1	2	1	1	2	1	2	2	1	1	1	2	2	1
Bhakar	C	1	2	1	1	2	2	2	1	1	1	2	2	2	1	2	2	1	2	1	1	1
Bhakar	A	1	1	1	1	2	2	1	1	2	1	2	2	1	2	2	1	2	2	1	2	1
Khushab	F	1	1	1	1	1	2	1	1	1	1	2	2	1	1	2	1	1	2	2	1	1
Khushab	F	1	2	1	2	2	2	1	1	1	1	2	2	1	1	1	1	1	2	2	2	1
Khushab	F	1	2	1	1	2	2	1	1	1	1	2	2	2	1	1	1	2	2	2	2	1
Khushab	F	1	2	1	2	2	2	1	1	2	1	2	2	1	1	1	1	2	2	2	2	1
Khushab	F	1	2	1	1	1	2	1	1	1	1	2	2	2	1	1	1	2	2	2	2	1
Khushab	F	1	2	1	2	2	2	1	1	1	1	2	2	2	1	1	1	1	2	2	2	1
Khushab	F	1	2	1	2	2	2	1	1	1	1	2	2	2	2	1	1	2	2	2	2	1
Khushab	F	1	2	1	1	2	2	1	1	1	1	2	2	2	2	1	1	2	2	1	2	1
Khushab	F	1	2	1	2	2	2	1	1	1	1	2	2	2	2	1	1	2	2	2	2	1
Khushab	F	1	2	1	1	2	2	1	2	2	1	2	2	1	1	2	1	1	2	2	1	1
Khushab	F	1	2	1	2	2	2	1	1	1	1	2	2	1	2	1	1	2	2	2	1	1
Khushab	F	1	2	1	2	2	2	1	1	1	1	2	2	1	2	1	1	1	1	2	2	1
Khushab	F	1	2	1	1	2	2	1	1	1	1	2	2	2	1	1	1	1	2	1	2	1
Khushab	F	1	2	1	1	2	2	1	1	1	1	2	2	1	1	2	1	2	1	2	1	1
Khushab	F	1	2	1	1	2	2	1	1	1	1	2	2	2	1	1	1	2	2	2	2	1
Khushab	F	1	1	1	2	2	2	1	1	1	1	2	2	2	1	1	1	1	2	2	1	1
Lahore	F	1	1	2	1	1	2	2	2	1	1	2	2	2	1	1	2	1	1	1	2	1
Lahore	F	1	2	2	1	2	2	2	1	1	2	2	2	1	1	2	1	2	2	2	2	2
Lahore	C	1	1	2	2	1	2	2	2	1	2	2	1	2	2	1	2	2	1	2	2	1
Lahore	C	1	2	2	2	2	2	2	1	1	2	2	1	2	2	1	1	2	2	1	1	2
Lahore	C	1	1	2	1	2	2	2	1	1	1	2	2	2	2	2	2	2	2	2	2	1
Lahore	F	1	1	2	1	2	2	2	1	2	1	2	1	1	1	2	1	2	2	2	1	1
Lahore	F	1	1	2	1	1	2	1	2	1	2	1	2	1	2	1	2	2	1	1	2	1
Lahore	F	1	2	2	1	1	2	1	1	1	1	2	1	1	2	1	2	2	1	2	1	1
Lahore	F	1	2	2	1	1	2	1	1	1	1	2	2	1	1	1	2	1	1	2	1	1
Lahore	F	1	2	2	1	1	2	1	1	1	1	2	1	2	1	1	1	1	1	2	1	2
Lahore	F	1	2	2	1	2	2	2	1	1	2	1	2	2	2	2	2	1	1	2	1	1
Lahore	F	1	2	2	1	1	2	2	1	1	2	1	2	2	1	2	2	1	1	2	1	1
Lahore	F	1	2	2	1	1	2	2	1	1	1	2	2	1	1	1	2	2	1	2	2	1
Lahore	F	1	2	2	1	1	2	2	2	1	2	1	2	1	1	1	1	1	2	2	1	2
Lahore	F	1	1	2	1	2	2	1	1	1	1	2	1	2	2	1	1	1	2	2	1	2
Lahore	C	1	1	2	2	2	2	1	1	1	1	2	1	2	2	1	2	1	1	1	2	2
Lahore	C	1	1	2	2	2	2	1	1	1	1	2	2	1	1	1	2	1	2	2	1	1
Lahore	C	1	1	2	1	2	2	1	1	1	1	1	2	1	2	1	2	1	1	2	1	1
Lahore	C	1	1	2	1	2	2	1	2	2	2	2	2	1	1	2	1	2	2	1	1	2
Lahore	C	1	1	2	1	2	2	2	1	2	1	2	2	2	2	1	2	1	1	2	1	1
Lahore	C	1	1	2	2	2	2	1	1	1	1	2	1	2	2	2	1	2	2	1	1	2
Lahore	C	1	1	2	1	2	2	1	2	1	2	2	1	1	1	1	2	1	2	2	1	1
Lahore	C	1	1	2	1	2	2	1	2	1	1	2	2	1	1	1	2	1	1	2	1	1
Lahore	C	1	1	2	2	2	2	2	1	1	1	2	1	1	1	2	1	2	2	2	1	2
Lahore	C	1	1	2	1	2	2	1	2	1	2	2	2	1	1	2	2	2	1	2	2	1
Lahore	C	1	2	2	2	1	2	2	1	2	2	1	1	2	1	2	2	1	1	1	2	2
Lahore	C	1	2	2	1	2	2	1	1	2	2	1	2	2	2	2	2	2	2	2	1	1
Lahore	C	1	2	2	1	1	2	2	2	1	2	1	1	2	2	2	1	2	1	2	2	2
Lahore	C	1	2	2	1	1	2	1	2	2	1	2	1	1	2	1	2	1	2	1	1	1
Lahore	C	1	2	2	1	1	2	2	1	2	2	1	1	1	2	1	2	1	1	2	2	1
Lahore	C	1	1	2	2	1	2	2	2	1	1	2	2	1	1	2	2	2	1	1	1	2
Lahore	C	1	1	2	2	2	2	2	1	1	2	1	1	2	1	2	1	2	1	1	2	1
Lahore	C	1	1	2	2	1	2	2	1	1	1	2	2	2	1	2	2	1	1	2	2	1
Lahore	C	1	2	2	2	1	2	1	2	1	2	1	2	1	1	2	1	1	2	1	1	2
Lahore	C	1	1	2	1	2	2	1	1	1	1	2	2	2	2	1	1	1	2	2	1	2
Lahore	C	1	2	2	2	2	2	2	2	2	2	2	2	2	2	2	2	2	2	2	2	2
Lahore	F	1	2	2	2	2	2	2	1	1	2	1	2	2	2	2	2	1	2	2	2	1
Lahore	F	1	2	2	1	2	2	2	2	2	2	2	2	2	2	2	2	2	2	2	2	1
Lahore	F	1	1	2	2	2	2	2	2	1	1	2	2	2	2	1	2	1	2	1	1	1
Lahore	F	1	1	2	2	2	2	1	1	2	1	2	2	2	2	2	1	2	1	2	1	1
Lahore	F	1	2	2	2	2	2	2	2	1	2	1	2	2	2	2	2	2	2	2	2	1
Lahore	F	1	2	2	2	2	2	2	1	1	2	2	1	2	2	2	1	1	2	2	2	1
Lahore	F	1	1	2	2	2	2	2	2	2	2	2	2	1	2	1	2	2	1	1	1	2
Lahore	F	1	1	2	2	2	2	2	1	2	2	2	2	2	2	1	1	2	1	2	2	2
Peshawar	C	1	2	2	2	2	2	1	1	1	2	2	2	2	2	1	1	1	2	1	2	1
Peshawar	C	1	2	2	2	2	2	1	2	1	1	2	2	2	2	2	1	2	2	2	1	2
Peshawar	C	1	2	1	2	2	2	1	2	2	2	1	1	2	2	1	2	1	2	1	2	1
Peshawar	C	1	1	1	2	2	2	1	1	1	1	2	2	1	2	1	1	2	2	2	1	1
Peshawar	C	1	1	1	2	2	2	1	1	1	1	1	2	2	1	1	1	1	1	2	1	1
Peshawar	C	1	1	1	1	1	2	1	2	2	1	2	2	1	2	1	1	1	1	2	1	1
Peshawar	A	1	2	1	1	2	2	2	1	2	1	2	1	2	1	2	1	2	2	2	2	1
Peshawar	A	1	2	1	1	2	2	1	1	1	1	1	1	1	1	1	1	1	1	2	1	1
Peshawar	A	1	2	1	1	1	2	1	1	1	1	1	2	1	2	1	2	1	1	2	2	1
Peshawar	C	1	1	2	1	2	2	2	2	2	1	2	1	2	1	2	1	2	1	2	2	2
Peshawar	A	1	2	2	2	2	2	2	2	2	1	2	2	1	1	2	1	1	2	2	2	2
Peshawar	C	1	2	1	2	2	2	2	2	2	2	1	1	2	1	1	1	2	1	1	2	2
Peshawar	C	1	1	1	2	2	2	2	2	2	2	1	2	2	1	2	2	2	2	2	2	2
Peshawar	F	1	1	1	2	2	2	2	2	2	2	1	1	2	2	1	2	1	1	2	1	2
Peshawar	C	1	2	1	1	2	2	2	1	1	1	2	1	1	1	2	1	1	1	2	1	2
Mardan	C	1	2	1	1	2	2	1	1	1	2	2	1	2	2	1	2	2	2	1	1	1
Mardan	C	1	2	1	1	2	2	1	2	1	2	1	1	2	1	1	2	1	1	2	1	2
Mardan	C	1	1	1	1	2	2	1	1	1	1	2	2	1	2	2	2	2	2	2	1	1
Mardan	C	1	2	1	1	2	2	1	1	2	1	2	2	1	1	2	1	1	2	2	1	1
Mardan	C	1	1	1	1	1	2	1	2	1	2	1	2	2	1	2	2	2	2	1	2	1
Mardan	C	1	2	1	1	1	2	2	2	1	2	2	2	1	1	2	2	1	2	2	1	2
Mardan	C	1	2	1	1	2	2	2	1	1	2	2	2	2	2	2	1	1	1	1	1	1
Mardan	C	1	2	1	2	2	2	1	1	1	1	2	2	2	2	1	1	1	2	2	2	1
Mardan	C	1	2	1	2	2	2	1	1	1	1	2	1	2	2	2	1	1	1	2	2	1
Mardan	C	1	2	1	1	2	2	1	1	2	1	2	2	1	1	2	2	2	1	2	1	2
Mardan	C	1	2	1	1	2	2	1	2	1	2	2	2	1	2	2	2	2	2	2	1	1
Mardan	C	1	2	1	1	1	2	2	2	2	1	1	1	2	1	1	2	1	1	2	1	1
Mardan	C	1	1	1	1	1	2	1	1	1	1	2	2	1	1	2	1	2	2	2	1	1
Mardan	C	1	1	1	1	2	2	1	2	1	1	2	2	1	1	1	1	2	1	2	1	1
Mardan	C	1	2	1	2	2	2	1	1	1	1	1	2	1	1	1	1	1	1	2	2	2
Mardan	C	1	2	2	2	2	2	1	2	1	1	2	2	2	2	2	2	1	1	2	2	1
Mardan	C	1	2	1	1	1	2	1	1	2	2	1	1	1	2	2	1	2	1	1	1	2
Mardan	F	1	2	2	2	2	2	1	1	2	1	2	2	1	1	2	1	1	2	2	1	2
Mardan	C	1	1	1	1	1	2	1	1	1	2	2	2	2	1	1	2	2	2	2	1	1
Mardan	C	1	1	1	2	2	2	1	1	1	1	2	1	1	2	2	2	1	2	2	2	1
Malakand	C	1	2	1	2	2	2	1	2	1	1	1	2	2	1	2	1	2	1	1	1	1
Malakand	F	1	2	1	1	1	2	1	2	1	1	2	1	2	1	1	2	1	1	1	1	2
Malakand	C	1	2	1	2	1	2	1	1	2	2	2	1	1	1	1	2	2	1	2	1	2
Malakand	C	1	1	1	2	2	2	1	1	2	1	2	1	1	2	2	2	1	2	2	2	1
Malakand	C	1	1	1	2	2	2	1	1	1	2	2	2	1	1	2	2	2	1	1	1	1
Muzaffargarh	F	1	1	1	1	1	2	1	1	1	2	1	2	2	2	1	1	2	1	2	2	2
Muzaffargarh	F	1	1	1	2	2	2	2	2	1	2	2	2	1	1	2	2	1	1	2	2	2
Muzaffargarh	C	1	2	1	2	2	2	1	1	1	1	1	1	1	1	1	2	2	1	1	1	1
Muzaffargarh	A	1	2	1	2	2	2	2	1	1	1	2	2	1	1	2	1	1	1	2	2	2
Muzaffargarh	C	1	2	1	1	1	2	2	2	1	2	1	1	1	1	2	2	1	1	1	1	1
Muzaffargarh	C	1	2	1	1	2	2	2	2	1	1	2	1	1	1	2	2	2	1	1	2	2
Muzaffargarh	C	1	2	1	2	2	2	1	1	1	1	2	1	2	2	1	1	1	2	2	2	1
Muzaffargarh	C	1	2	1	2	2	2	1	1	1	1	2	1	1	2	1	1	2	2	1	1	2
Muzaffargarh	C	1	2	1	2	2	2	1	1	2	1	1	2	2	1	1	2	2	1	1	2	2
Muzaffargarh	C	1	2	1	2	2	2	1	1	2	1	2	1	2	1	2	1	2	1	2	1	2
Muzaffargarh	C	1	2	1	2	2	2	1	1	1	2	1	2	1	2	2	1	1	1	2	2	2
Muzaffargarh	A	1	2	1	2	2	2	2	1	1	2	2	2	2	1	1	1	2	2	2	2	2
Muzaffargarh	A	1	2	1	1	1	2	2	2	1	2	2	2	1	1	1	2	2	2	1	1	1
Muzaffargarh	A	1	2	1	2	2	2	1	1	2	1	1	2	1	1	2	2	2	1	1	2	1
Muzaffargarh	A	1	2	1	2	2	2	1	1	2	1	1	1	2	1	1	1	2	2	1	2	1
Muzaffargarh	A	1	2	1	1	1	2	1	1	2	1	2	1	2	1	1	2	1	1	2	1	1
Muzaffargarh	A	1	2	1	1	1	2	1	1	1	1	1	1	2	2	2	1	1	1	2	1	2
Vehari	B	1	2	1	2	2	2	1	1	1	2	2	2	2	2	1	2	1	1	2	1	2
Rajan Pur	F	2	2	1	1	2	2	2	1	2	1	1	1	1	1	1	1	2	2	2	1	1
Rajan Pur	B	2	1	1	1	1	2	2	2	2	1	2	2	2	2	2	2	2	1	2	1	2
Rajan Pur	F	2	2	1	2	2	2	1	1	1	2	1	2	2	1	1	2	1	1	2	2	2
Rajan Pur	F	2	1	1	2	2	2	1	1	1	2	2	2	2	2	2	2	2	2	2	2	1
Bhakar	A	2	1	1	2	2	2	1	1	1	2	2	2	2	2	2	2	2	2	2	2	2
Bhakar	C	2	1	1	1	1	2	2	1	1	2	1	2	2	2	1	2	1	2	2	1	1
Bhakar	B	2	1	2	1	2	2	2	1	2	2	2	1	2	1	2	1	2	2	1	2	1
Bhakar	B	2	2	2	1	2	2	1	1	2	2	2	1	2	2	1	2	1	1	2	1	2
Bhakar	C	2	1	1	1	2	2	2	1	1	1	2	2	2	2	2	2	2	2	2	1	1
Bhakar	M	2	1	1	1	1	2	2	1	1	1	1	2	1	1	2	1	2	2	2	2	1
Bhakar	C	2	1	1	2	1	2	2	1	1	1	2	1	2	2	2	1	2	1	2	1	2
Bhakar	C	2	1	1	1	2	2	1	2	1	1	2	1	1	1	2	2	2	2	1	1	1
Bhakar	C	2	1	1	1	1	2	2	2	2	2	2	1	2	2	2	2	2	2	2	1	2
Bhakar	C	2	2	2	1	2	2	2	2	1	1	1	2	2	2	1	2	2	2	2	2	2
Bhakar	C	2	1	1	1	1	2	2	2	2	2	1	2	2	2	2	2	2	2	1	2	2
Bhakar	M	2	1	1	2	2	2	2	2	1	2	2	2	1	1	1	1	2	2	2	1	1
Bhakar	C	2	1	1	1	1	2	1	2	2	2	1	1	1	2	2	1	1	2	2	1	2
Bhakar	C	2	1	1	1	1	2	2	1	1	2	2	2	1	1	2	2	1	1	2	2	1
Bhakar	C	2	1	1	1	2	2	2	2	2	2	2	2	1	2	2	2	2	2	2	1	1
Bhakar	F	2	1	1	2	2	2	2	2	2	2	2	2	2	2	2	2	2	2	2	1	1
Bhakar	C	2	1	1	1	1	2	1	2	2	1	2	2	2	2	2	2	2	2	1	1	1
Bhakar	C	2	1	1	1	1	2	1	2	1	1	1	2	1	2	1	1	2	2	1	2	2
Bhakar	A	2	1	1	1	1	2	1	1	1	1	2	2	2	1	1	1	2	2	2	2	1
Bhakar	A	2	2	1	2	2	2	2	1	1	1	1	1	2	1	2	1	1	1	2	2	1
Bhakar	C	2	2	2	1	1	2	2	1	1	2	2	1	1	1	1	1	1	2	2	1	1
Bhakar	C	2	1	1	1	2	2	2	1	2	1	1	2	1	1	2	1	2	1	1	1	2
Bhakar	C	2	1	1	1	2	2	1	1	1	1	2	2	2	1	2	2	1	2	2	1	2
Bhakar	C	2	1	1	2	1	2	2	2	2	1	1	1	2	2	2	1	2	1	2	1	2
Bhakar	A	2	2	1	1	2	2	2	1	2	2	2	1	2	2	2	1	2	1	1	2	1
Bhakar	C	2	2	1	1	1	2	2	1	1	2	2	1	2	2	1	1	2	2	1	1	2
Bhakar	C	2	1	1	2	2	2	1	2	1	2	2	1	1	1	2	2	2	1	1	2	1
Bhakar	C	2	2	2	2	2	2	2	2	1	1	2	1	1	1	2	2	1	2	2	2	2
Jhang	D	2	2	2	1	1	2	2	2	2	1	2	1	2	2	1	1	1	2	1	2	1
Jhang	D	2	1	1	1	2	2	2	1	1	2	1	1	1	2	2	2	1	1	1	2	2
Jhang	D	2	1	1	2	2	2	1	1	1	1	2	2	2	1	2	1	2	1	2	1	1
Jhang	D	2	1	1	2	2	2	1	1	1	1	2	2	2	1	1	2	2	2	1	1	1
Jhang	B	2	1	2	2	1	2	1	1	1	1	2	1	1	1	1	2	1	1	2	1	1
Jhang	B	2	1	1	1	1	2	1	1	2	1	1	1	1	2	1	1	1	2	1	2	1
Jhang	B	2	1	1	2	2	2	1	1	2	1	2	1	1	2	1	1	2	1	1	2	1
Jhang	D	2	1	2	2	2	2	1	1	1	1	2	2	1	2	1	1	1	2	2	1	1
Jhang	D	2	2	1	2	2	2	1	1	1	2	1	2	1	2	1	1	1	2	2	2	2
Peshawar	B	2	1	1	1	1	2	1	1	1	2	2	1	1	2	2	1	1	2	1	2	2
Peshawar	M	2	1	2	2	1	2	1	1	2	2	1	2	1	2	2	1	2	1	2	1	2
Peshawar	M	2	2	1	1	2	2	1	1	1	1	1	1	1	1	2	1	1	2	2	2	2
Peshawar	M	2	1	1	2	2	2	1	1	2	2	2	1	1	2	2	2	2	2	2	1	1
Mardan	M	2	2	2	2	2	2	2	1	2	2	2	1	2	2	1	2	2	1	2	1	2
Mardan	B	2	1	1	2	2	2	1	1	2	2	1	1	2	2	1	2	1	2	1	2	1
Mardan	M	2	2	1	2	2	2	2	2	1	1	1	2	2	1	2	1	1	1	1	1	1
Mardan	B	2	2	1	1	1	2	1	2	1	1	2	2	1	1	2	1	2	1	2	1	1
Mardan	F	2	2	1	2	2	2	1	2	2	2	2	1	2	1	2	1	2	1	2	1	2
Mardan	M	2	1	1	1	2	2	1	1	2	1	1	1	2	2	1	1	2	2	2	1	1
Mardan	B	2	2	1	1	1	2	1	1	2	1	1	2	1	1	1	2	1	2	1	2	1
Malakand	B	2	2	1	1	1	2	1	1	2	1	2	2	2	2	2	1	2	2	2	2	1
Malakand	B	2	1	1	1	2	2	2	1	2	2	1	2	1	2	2	2	2	2	2	2	2
Malakand	M	2	1	1	1	1	2	2	1	2	1	1	2	2	2	1	1	2	1	2	1	2
Malakand	M	2	1	1	2	2	2	2	2	2	2	2	2	2	2	2	2	2	2	2	2	2
Malakand	B	2	1	1	2	1	2	2	1	2	2	1	2	2	1	2	1	2	1	2	1	2
Malakand	M	2	1	1	2	1	2	2	1	2	2	2	2	2	2	1	1	1	1	2	2	2
Muzaffargarh	B	2	1	2	1	1	2	1	1	1	1	2	2	1	2	1	1	2	1	1	2	1
Muzaffargarh	B	2	1	1	2	2	2	2	2	2	2	2	2	2	2	2	2	2	2	2	2	2
Muzaffargarh	B	2	1	1	1	2	2	2	2	2	1	1	1	2	1	1	1	1	1	1	1	2
Muzaffargarh	B	2	1	1	2	2	2	1	1	1	1	1	2	2	2	2	2	2	2	2	1	1
Vehari	B	2	1	1	1	2	2	1	1	1	1	2	2	1	1	1	1	1	2	2	1	1
Vehari	B	2	1	1	1	1	2	2	1	2	2	2	2	1	1	2	1	2	2	2	2	1
Vehari	F	2	1	1	1	2	2	2	1	1	2	1	2	2	2	1	1	1	2	2	2	2
Vehari	F	2	1	1	1	2	2	2	1	2	2	2	2	2	2	2	1	2	2	2	2	1
Khanewal	B	2	1	1	1	2	2	1	2	1	1	1	2	1	2	2	1	1	1	2	1	1
Khanewal	B	2	1	2	2	2	2	2	2	1	2	1	2	2	1	1	2	1	2	2	1	2
Khanewal	B	2	2	2	2	2	2	2	2	2	2	2	2	2	2	2	2	2	2	2	2	2
Khanewal	B	2	1	1	1	1	2	1	2	1	1	2	1	2	1	2	1	2	1	2	1	2
Multan	B	2	2	2	2	2	2	2	2	2	2	2	2	2	2	2	2	2	2	2	2	2
Multan	B	2	2	2	1	1	2	1	1	2	2	2	2	1	1	2	2	2	2	2	2	1
Multan	B	2	1	1	1	2	2	2	2	2	2	1	1	1	1	2	2	1	2	2	1	1
Multan	B	2	1	1	2	2	2	1	1	1	1	1	1	1	2	2	2	2	1	1	1	1
Multan	B	2	1	1	1	2	2	1	1	1	1	2	1	1	2	1	2	1	2	2	1	1
Multan	B	2	2	1	2	2	2	2	1	1	2	1	2	1	1	2	2	1	1	2	2	1
Multan	B	2	2	1	2	2	2	1	1	1	2	2	2	1	2	1	2	2	2	1	1	2
Multan	B	2	1	1	1	2	2	1	1	1	2	2	2	1	2	1	2	2	2	1	1	2
Multan	B	2	1	1	2	2	2	1	1	1	2	2	2	2	1	2	1	2	2	2	1	1
Multan	B	2	1	2	2	2	2	1	1	2	1	2	2	2	1	2	1	2	2	2	2	1
Multan	B	2	1	1	1	2	2	1	2	2	2	2	2	2	2	2	1	2	2	2	2	1
Multan	B	2	1	1	2	2	2	1	1	1	2	2	1	1	2	2	2	1	2	2	2	1
Multan	B	2	1	2	2	1	2	2	1	2	2	1	2	2	1	1	2	1	2	1	2	1
Multan	B	2	1	2	2	2	2	1	2	2	2	2	2	2	2	2	1	2	2	2	2	1
Multan	B	2	2	2	1	2	2	1	1	1	1	1	1	2	1	2	1	2	1	2	1	2
Multan	B	2	1	2	2	2	2	2	2	2	2	2	2	2	2	2	2	2	2	2	2	2
Multan	B	2	1	2	2	2	2	2	2	1	1	2	2	2	2	2	2	2	2	2	1	2
Multan	B	2	1	2	1	2	2	1	2	2	2	2	2	2	2	2	1	2	2	2	2	1
Multan	B	2	1	2	1	2	2	2	2	1	1	1	2	2	2	1	1	2	1	2	1	1
Multan	B	2	1	2	1	2	2	1	2	2	2	2	2	2	2	2	1	2	2	2	2	1
Multan	B	2	1	2	2	2	2	2	2	2	2	2	2	2	2	2	2	2	1	2	1	1
Multan	B	2	1	2	2	2	2	1	1	1	2	2	2	2	2	1	1	1	2	2	1	1
Multan	B	2	1	1	2	2	2	1	1	1	2	2	2	1	2	2	1	2	2	2	1	2
Multan	B	2	1	2	2	2	2	2	2	2	2	1	2	1	2	1	1	1	1	2	1	2
Multan	B	2	1	2	2	2	2	2	2	2	1	2	1	1	1	1	2	2	1	2	1	1
Multan	B	2	1	2	2	2	2	2	2	1	2	1	2	2	1	1	2	2	2	1	1	2
Multan	B	2	1	2	2	2	2	2	2	1	2	1	2	2	1	2	2	2	1	1	2	2
Multan	B	2	1	1	1	2	2	2	1	1	1	2	2	2	1	2	1	1	2	2	2	1
Multan	B	2	1	1	1	1	2	2	2	1	1	2	1	1	2	1	2	2	2	2	1	2
Multan	B	2	1	2	1	1	2	2	1	1	1	1	1	1	1	1	1	1	1	2	1	1
Peshawar	B	2	1	1	2	2	2	1	1	1	1	1	2	1	1	2	1	1	2	2	2	1
Multan	B	2	1	2	2	2	2	2	2	2	2	2	2	2	2	1	1	1	1	1	1	1
Burewala	B	2	1	2	2	2	2	1	1	1	2	2	2	1	1	1	1	2	2	2	1	1
Sahiwal	B	2	1	1	1	1	2	1	2	1	1	1	2	1	1	1	2	1	1	1	2	1
Faislabad	B	2	1	1	1	1	2	2	2	2	1	2	1	1	1	1	1	2	1	1	1	2
Faislabad	B	2	2	2	1	2	2	2	1	1	1	2	2	1	1	2	2	1	1	2	1	1
Liyah	B	2	1	1	1	1	2	1	2	1	1	1	1	1	2	2	2	2	2	2	1	1
Liyah	B	2	2	1	1	2	2	1	1	1	1	1	1	1	2	2	1	2	1	2	1	1
Muzaffargarh	B	2	1	2	2	2	2	2	1	1	2	2	2	2	2	2	2	2	2	2	2	1
Khanewal	B	2	1	1	1	2	2	2	2	2	1	2	1	2	1	2	2	2	2	2	2	2
Khanewal	F	2	1	2	2	2	2	2	2	2	2	2	2	2	2	2	2	2	2	2	2	2
Tonsa Shareef	B	2	1	2	2	2	2	1	2	2	2	2	2	2	2	2	1	2	2	2	2	1
Tonsa Shareef	B	2	1	1	1	2	2	1	2	2	1	2	2	2	2	2	1	2	2	2	2	1
Bahawalpur	B	2	1	2	2	2	2	2	2	2	2	2	2	2	2	2	2	2	2	2	2	2
RY khan	B	2	1	2	1	1	2	1	1	1	1	1	1	1	1	2	2	2	1	1	1	2
RY khan	B	2	1	2	1	2	2	1	1	1	1	2	1	2	1	1	1	1	1	1	2	1
DI khan	B	2	1	2	2	2	2	1	1	2	1	1	2	1	2	1	2	1	2	1	2	1
Bhakkar	B	2	1	1	1	1	2	1	1	1	2	1	1	1	2	2	1	1	1	2	1	1
Multan	B	2	1	1	1	2	2	2	2	2	2	2	2	2	2	2	2	2	2	2	2	1
Multan	B	2	1	1	1	1	2	1	1	1	1	2	2	2	2	2	2	2	2	2	1	2
Bhakar	M	3	1	1	1	2	2	2	1	1	1	1	2	1	1	1	1	2	2	2	2	2
Bhakar	C	3	1	2	2	2	2	1	2	2	1	2	2	2	1	2	1	2	2	2	2	1
Bhakar	C	3	1	2	1	2	2	1	2	1	2	2	2	1	2	2	2	2	2	2	2	1
Bhakar	C	3	1	1	1	1	2	1	2	1	1	1	1	1	2	2	2	1	1	2	1	1
Bhakar	C	3	1	1	1	2	2	1	2	1	2	1	2	2	2	1	2	1	2	1	2	1
Bhakar	A	3	2	1	1	1	2	1	1	2	1	1	2	2	1	1	1	1	2	2	2	1
Bhakar	A	3	1	1	1	2	2	1	1	2	1	2	2	1	1	2	1	1	2	2	1	2
Bhakar	M	3	1	1	1	2	2	1	2	1	2	2	2	2	2	2	2	2	2	2	2	2
Bhakar	M	3	2	1	1	2	2	1	2	2	2	2	2	2	2	2	2	2	2	2	2	2
Mardan	M	3	1	1	1	2	2	1	1	1	1	2	2	1	2	2	2	1	1	2	2	1
Mardan	M	3	1	2	1	2	2	1	2	2	1	1	2	2	1	1	1	2	2	1	1	2
